# Supplementary material for: Alteration of Gene Expression Signatures of Cortical Differentiation and Wound Response in Lethal Clear Cell Renal Cell Carcinomas
Source: PLoS One. 2009 Jun 25;4(6):e6039. doi: 10.1371/journal.pone.0006039 (PMC2698218; doi:10.1371/journal.pone.0006039)
Supplement: File S2 — Expression levels of cortex genes in 177 ccRCC patients (0.30 MB XLS) [file pone.0006039.s002.xls]

## Sheet: cortex-arranged-by rob
CLID	NAME	GWEIGHT	145	112	90	30	53	31	56	120	129	108	85	157	100	52	6	127	126	93	63	23	98	102	176	33	37	8	64	42	160	173	156	46	48	158	161	7	105	116	101	95	122	57	54	110	74	155	143
IMAGE:448093	CYP3A5 || Cytochrome P450, family 3, subfamily A, polypeptide 5 || Hs.150276 || 307080	1	0.2166	-0.2034	0.219	-0.4288	0.9039	1.071	0.2939	-0.8234	1.387	-1.419	0.669	-0.6011	0.819	0.3139	0.2234	-0.3734	-0.6044	-0.861	-0.2986	0.507	-1.201	1.039	-0.04911	0.8562	-0.7437	-0.8066	-0.7319	-0.4117	-0.2397	1.449	0.2303	-0.4777	-0.7977	-0.4844	-0.6125	-0.4866	1.571	-1.853	-0.591	-0.351	0.6366	0.0339	0.8639	0.7013	-0.4419	-0.3428	0.1966
IMAGE:1684277	ZNF204 || Zinc finger protein 204 || Hs.8198 || 310508	1	0.3181	0.4081	0.842	-0.828	-0.1238	0.742	-0.4538	0.2981	0.02808	0.6698	0.192	0.1206	-0.028	-0.02386	-0.3752	-0.7819	-0.5719	-0.628	-0.09335	-0.3963	-0.748	0.122	0.7356	0.412	2.413	2.145	-0.3533	1.233	-0.8934	0.07057	0.6706	-0.8774	-0.6274	-0.258	-0.5594	1.165	0.1798	0.2381	1.002	0.842	0.6281	0.7462	0.2362	-0.4402	-1.073	-1.769	-0.3419
IMAGE:212021	ADH6 || Alcohol dehydrogenase 6 (class V) || Hs.429896 || 110865	1	-0.4204	0.1896	0.5544	-0.7217	-0.02957	0.2733	-0.9996	0.1596	-0.08033	-0.2228	1.274	1.248	-0.3556	0.2404	-0.79	0.1396	-0.06033	0.1444	-0.811	0.523	0.7744	-0.6856	1.005	0.09937	0.5694	-1.8	0.899	-1.811	-0.8201	0.4225	-0.05658	-0.2743	-0.4706	-0.9741	-0.1741	1.56	2.227	-0.08033	2.654	2.974	0.1196	3.01	2.11	1.227	1.479	1.906	0.009667
IMAGE:1649374	HGD || Homogentisate 1,2-dioxygenase (homogentisate oxidase) || Hs.116992 || 308502	1	0.1634	-0.5566	-0.9396	0.6699	1.139	0.6799	0.1985	-1.177	2.153	1.057	0.6004	2.045	-0.8896	0.2985	-0.3085	-1.797	-0.5466	-0.4596	0.0722	-0.172	-0.3996	0.1004	0.5447	-0.5401	0.7589	-0.7485	0.1422	-0.4711	-1.475	0.2047	-0.5253	-0.4811	-0.2611	0.7447	0.1535	0.4815	1.647	0.3034	1.14	-0.009537	1.263	0.1985	0.6585	0.08741	0.3022	0.5947	-1.507
IMAGE:417592	ABCC2 || ATP-binding cassette, sub-family C (CFTR/MRP), member 2 || Hs.193852 || 184220	1	-0.8733	-0.8633	-1.002	1.036	0.9686	0.02637	-2.931	-0.3733	1.607	0.6135	1.628	1.82	0.02085	0.3486	-0.4836	-1.443	-0.6733	-0.1222	-0.5054	-0.2863	-0.2822	-0.2322	1.8	-0.3236	-0.3062	-0.7936	-0.1754	-0.04623	-2.9	-1.31	0.2395	-1.376	-1.076	0.3495	-0.9305	0.8464	-0.006502	-0.4033	1.298	0.9778	0.6167	0.5586	1.139	-0.3065	0.4146	-0.2005	0.3567
IMAGE:666159	NPL || N-acetylneuraminate pyruvate lyase (dihydrodipicolinate synthase) || Hs.64896 || 102300	1	-1.43	-0.7662	-2.146	1.341	-0.3827	0.7924	-0.0128	-0.0996	1.14	1.469	1.824	0.9135	0.6239	-1.203	-1.667	-1.39	-0.7495	0.2739	0.5733	-0.5372	0.7039	-0.8361	-0.2565	0.7261	0.04913	0.6832	-0.2467	-3.027	-1.877	-0.3465	0.1435	-0.4135	2.003	1.553	-2.167	0.8132	-1.341	-0.6995	-0.5561	0.9639	-0.1995	0.1973	-0.3827	-1.611	-1.157	-0.8965	1.6
IMAGE:122063	SLC7A7 || Solute carrier family 7 (cationic amino acid transporter, y+ system), member 7 || Hs.194693 || 103432	1	-0.6931	-0.8243	-0.1403	0.07777	-2.012	0.339	1.258	0.3269	1.497	1.907	2.52	2.081	0.7897	-1.132	-0.6702	-1.813	-2.453	-1.85	-0.06734	-0.8181	0.3097	-0.03033	0.3914	0.469	-0.579	0.09981	0.8827	-1.401	-0.9026	-0.5061	-0.1649	-1.036	0.791	0.3226	-0.5766	-0.6302	1.317	-0.8811	-0.6903	-1.18	-0.9631	3.758	0.8884	-1.263	-1.717	-0.4826	-0.1231
IMAGE:2420792	SLC7A7 || Solute carrier family 7 (cationic amino acid transporter, y+ system), member 7 || Hs.194693 || 330999	1	-0.7495	-1.95	-0.9586	0.327	-3.238	0.4395	-0.9976	1.09	1.31	1.051	2.591	-0.181	0.8014	-1.248	-0.7974	-1.61	-2.04	-1.689	-0.00451	-0.5889	0.8114	0.03135	1.929	0.4097	0.1733	0.3826	1.315	-0.5358	-0.623	-1.191	-1.551	-0.2762	0.9453	0.939	-0.451	-2.207	0.6214	-1.57	-0.4686	-0.9486	-0.7595	5.022	0.5324	-1.189	-2.215	-0.7377	-0.1095
IMAGE:2274786	HMOX1 || Heme oxygenase (decycling) 1 || Hs.202833 || 331293	1	0.1675	-0.8225	0.5522	0.05818	0.4406	0.1339	-0.3594	-1.133	-0.4402	0.4814	2.012	-0.5182	-1.768	-2.319	-0.3763	-2.193	-1.373	-0.6978	0.03138	-0.2725	0.2922	-0.8078	-0.7088	0.07818	0.7145	-0.9193	-0.04862	-0.4755	-0.8577	-0.7072	2.704	0.3245	0.8545	0.3473	-0.4588	-0.5363	3.121	-0.06249	0.2022	0.5922	0.6075	0.5206	-1.559	-0.4986	-0.7386	-1.069	-0.3525
IMAGE:855523	GPX3 || Glutathione peroxidase 3 (plasma) || Hs.386793 || 108603	1	-0.7639	0.3261	-0.1976	-1.486	-0.6403	1.164	-3.1	-1.674	0.1761	-1.761	-0.3576	-1.055	-1.168	-0.09028	0.2961	-0.4439	-0.2539	-0.4776	-0.5406	-1.646	-0.7976	-0.9376	-0.315	0.03358	0.6214	-0.3639	-0.4206	0.08141	5.636	-0.1147	-0.6107	0.8614	0.5214	1.516	1.346	-0.3139	-0.2414	-0.7839	-1.008	-0.04762	0.02608	-0.04028	1.02	-0.3814	-0.3806	0.7464	-1.344
IMAGE:1555659	|| || || 310380	1	-0.3856	0.3944	0.2443	-0.1295	-0.8748	2.638	-3.315	-2.856	-2.316	-1.171	0.9243	-2.687	-0.3857	-0.4348	-0.06974	-2.906	-1.146	-2.496	-0.1626	-1.663	-1.076	-0.7157	-0.4671	-2.712	0.2841	-0.1297	-0.8126	0.004094	0.8329	-0.5771	-0.1871	1.114	0.4441	1.203	1.923	-0.9397	-0.7914	-0.3956	-0.6357	0.5043	0.3644	1.455	1.325	0.4886	0.2374	-0.3471	-0.1356
IMAGE:210789	AGT || Angiotensinogen (serine (or cysteine) proteinase inhibitor, clade A (alpha-1 antiproteinase, antitrypsin), member 8) || Hs.19383 || 101925	1	-0.1707	-1.131	-0.8588	1.649	1.365	-0.4075	-5.865	-0.4207	-2.031	-2.344	-2.689	-2.937	0.8712	1.215	-0.4274	-1.561	-1.261	-2.059	-1.38	0.4404	-0.5288	-1.659	0.3827	-0.3094	1.592	0.4712	0.6903	0.7118	1.433	0.3627	0.08272	2.142	0.6518	-1.687	-7.207	-0.781	0.4555	-0.3407	1.701	0.4012	0.1793	0.7348	0.6648	0.8055	0.8003	0.8327	-1.401
IMAGE:1573778	C11orf13 || Chromosome 11 open reading frame 13 || Hs.72925 || 224359	1	-0.1837	-2.124	-1.738	3.223	0.724	-0.6466	-3.206	0.04329	-1.028	-2.11	-2.908	-3.213	1.202	1.014	-1.309	-1.144	-0.8647	-2.548	-1.298	-1.582	-0.8184	-1.228	0.03267	0.2934	1.201	2.211	0.832	0.3515	1.427	0.03695	-0.5931	1.121	-0.4085	-2.053	-1.488	-1.199	0.5659	-0.3087	1.752	0.4116	0.8963	0.674	0.474	1.4	1.342	0.5969	0.4263
IMAGE:2019101	AGT || Angiotensinogen (serine (or cysteine) proteinase inhibitor, clade A (alpha-1 antiproteinase, antitrypsin), member 8) || Hs.19383 || 307305	1	-0.7862	-1.386	-1.265	3.14	1.016	-0.9503	-2.764	-0.3762	-1.606	-2.794	-2.795	-2.755	0.8854	0.9064	-1.901	-1.146	-1.236	-1.475	-0.1405	-1.745	-0.5646	-1.565	-0.3153	0.01965	1.472	2.279	1.144	0.7423	1.455	-0.07536	-0.2253	2.222	0.2723	-1.435	-1.332	-1.051	1.196	-1.966	1.795	-0.3046	0.4438	0.3564	0.3564	1.236	1.214	0.2247	-1.016
IMAGE:25984	GDA || Guanine deaminase || Hs.239147 || 100401	1	-2.482	-0.4596	-1.767	-0.5736	-1.661	0.1403	1.819	-0.3218	-0.9018	2.534	3.323	1.85	-1.967	-1.451	-0.4581	-0.1307	2.338	-0.4573	0.7289	-1.327	-1.127	-1.257	1.89	-0.2961	-0.698	0.9079	0.1889	-1.643	0.14	-0.71	0.54	-1.008	-1.878	-1.46	-1.695	-1.902	-1.686	1.938	2.423	2.773	1.318	0.8091	2.559	1.014	0.06891	1.3	-2.722
IMAGE:48404	GDA || Guanine deaminase || Hs.239147 || 102886	1	0.003928	-0.1172	-0.7236	-2.619	-0.8073	1.021	1.013	0.1439	-0.6961	2.215	2.806	1.846	-0.1436	-0.4673	-0.8058	-0.7728	-0.4961	-0.2136	0.3057	0.2441	-1.104	-0.1936	1.406	0.4507	-0.5241	-0.1358	0.3357	0.8459	-0.08603	-2.094	1.096	-0.3219	-1.154	-1.114	-4.184	-1.026	-2.395	1.684	2.386	2.676	1.534	0.4527	1.453	0.6151	-0.2543	1.896	-0.06607
IMAGE:42824	GDA || Guanine deaminase || Hs.239147 || 106430	1	-6.382	-5.412	-2.371	-4.811	-2.134	1.529	1.966	-0.05252	0.6575	2.573	3.859	2.649	-1.071	-0.7539	-0.5334	0.9019	1.748	1.319	0.5389	-0.8814	0.199	-0.991	3.099	1.169	1.715	1.897	0.06887	1.195	-0.2212	-0.7112	1.079	-1.615	-1.315	1.019	-0.675	-1.683	-1.147	1.408	2.559	1.439	1.218	1.456	2.356	0.7025	-0.06113	0.9788	-3.912
IMAGE:1869112	TINAG || Tubulointerstitial nephritis antigen || Hs.127011 || 316781	1	-1.905	2.045	-0.5203	0.1809	0.108	0.02641	-1.482	1.005	-0.1381	2.922	-1.23	0.5161	-1.04	0.02795	0.9942	-0.2907	-0.764	1.93	-0.03509	0.02981	0.5297	1.3	0.005239	0.3004	-0.09188	-0.2458	1.395	-0.1149	-0.2039	0.4999	0.8161	0.3581	-0.3619	0.1924	-1.198	1.844	-0.5078	1.585	1.32	2.76	5.935	2.848	1.278	0.9522	-0.4851	0.8386	-0.1051
IMAGE:295323	|| MRNA; cDNA DKFZp779G2222 (from clone DKFZp779G2222) || Hs.282795 || 309163	1	0.7953	2.039	-0.06949	-1.005	-0.02857	0.751	-2.798	-0.8613	-2.001	1.99	-1.209	0.3448	0.7605	1.512	-0.479	0.1187	1.229	1.901	1.714	2.567	0.9805	2.061	1.935	0.0135	-0.9012	1.921	0.07364	0.4471	-0.4052	0.03476	1.785	1.319	-0.3712	0.8048	0.3581	2.421	1.85	2.539	3.131	3.131	1.959	3.112	2.162	1.93	0.8136	2.185	0.7924
IMAGE:279302	LOC91614 || Novel 58.3 KDA protein || Hs.180545 || 120022	1	0.6612	-0.2176	-1.201	0.9059	1.951	-0.4241	-1.299	0.3312	0.9012	0.00921	0.6188	0.4669	1.009	1.051	0.4605	-0.1288	-0.5788	1.459	1.188	0.1388	0.09876	0.7788	1.947	0.4659	0.8864	0.7905	1.168	0.4064	-1.11	0.2869	1.667	1.736	1.756	1.107	-0.8597	0.5205	1.019	0.7112	1.659	0.2688	1.151	1.537	0.7813	1.239	1.128	1.177	0.2812
IMAGE:433253	FBP1 || Fructose-1,6-bisphosphatase 1 || Hs.360509 || 116796	1	-0.006804	0.7031	-0.1687	-1.637	0.4395	0.6261	-0.2005	-1.677	-0.8269	2.207	0.198	-0.3428	-0.254	-0.2205	-0.1461	-0.6269	-0.5169	-0.752	3.323	-0.4932	0.3547	-0.412	2.497	3.193	0.7922	2.024	-0.3867	0.9222	0.5089	1.877	0.3472	1.782	0.8522	3.007	0.5972	0.5939	0.4573	1.123	2.328	1.548	1.673	1.509	0.8495	1.307	-0.4267	2.347	-0.7069
IMAGE:2435471	ALDH6A1 || Aldehyde dehydrogenase 6 family, member A1 || Hs.293970 || 330585	1	0.2776	-0.1124	-1.537	-1.345	-1.048	1.625	-1.038	0.7576	-0.2824	0.1704	-0.1173	1.09	1.193	0.5118	-0.06338	-0.4624	0.5976	0.1627	0.9795	0.8447	0.5027	-0.1173	1.979	1.045	1.092	-0.2834	-0.4905	1.752	-1.91	0.3598	1.135	1.432	0.7822	1.66	-0.1515	1.467	1.111	2.678	2.823	2.113	0.7676	2.322	0.6618	1.471	0.2295	1.29	-0.1824
IMAGE:209143	ALDH6A1 || Aldehyde dehydrogenase 6 family, member A1 || Hs.293970 || 111044	1	-0.1388	-0.3388	-0.7888	-0.5815	-0.7827	1.919	-1.033	-0.2088	-0.1588	0.02956	-0.2388	0.8121	0.6012	0.2873	0.3095	-0.1188	0.9412	0.2612	0.697	0.5284	0.05122	-0.3088	2.362	0.6785	-0.01104	-0.8005	-0.363	0.9559	-0.0579	1.352	0.5321	0.8059	0.2759	1.592	0.07067	1.61	1.01	1.751	2.311	1.461	0.08122	1.667	0.6673	1.04	0.297	0.1321	-0.2888
IMAGE:742082	PCK1 || Phosphoenolpyruvate carboxykinase 1 (soluble) || Hs.1872 || 119573	1	0.3319	-0.1081	-1.262	-3.762	-2.778	3.078	-1.168	-0.4481	-0.7481	0.4949	0.2885	-0.0738	-0.3615	-1.508	0.8966	2.012	0.1719	-0.04153	1.526	0.09021	0.4385	1.138	2.286	2.188	2.797	2.096	-0.2139	2.007	-0.0438	0.8462	0.0662	3.527	0.05681	2.336	-0.1938	2.196	0.9049	1.522	2.768	2.068	2.202	2.302	0.8022	1.195	1.036	1.706	-0.2081
IMAGE:39798	SHMT1 || Serine hydroxymethyltransferase 1 (soluble) || Hs.293636 || 106531	1	0.07981	0.7798	-0.257	-0.9995	0.3178	0.6605	-0.3422	-0.7402	0.09981	0.09554	-1.197	-0.1357	0.003008	-0.2222	0.03494	-0.1902	-0.4002	0.01301	0.5949	0.2158	0.513	-0.237	0.2543	0.9905	0.4279	1.615	0.2849	0.5179	-0.6657	0.4443	0.5643	0.5179	-0.4221	0.7543	-0.03576	-0.475	0.9355	0.5698	0.903	0.743	0.5398	0.9278	0.3978	0.4955	0.1049	1.144	0.4598
IMAGE:325111	HAK || Heart alpha-kinase || Hs.388674 || 223960	1	1.542	0.07185	0.5116	-0.2124	0.8412	1.697	-1.329	2.022	1.552	0.671	2.071	0.08392	0.6316	0.4112	0.5126	2.162	1.882	2.101	1.088	1.109	1.701	0.8816	1.664	0.4033	1.255	1.103	-0.4415	0.9251	-0.426	0.644	1.644	1.545	1.505	0.904	2.154	0.4826	0.611	1.142	1.831	0.8716	1.322	0.6512	0.7712	-0.339	1.418	2.134	2.112
IMAGE:825742	SLC1A1 || Solute carrier family 1 (neuronal/epithelial high affinity glutamate transporter, system Xag), member 1 || Hs.91139 || 227035	1	-0.347	-1.257	0.1898	4.85	0.009658	-0.16	-1.19	-0.387	-2.197	1.371	2.53	1.99	1.26	0.9797	0.6666	0.853	0.503	1.55	-0.1286	0.7115	1.13	1.33	0.9001	-0.6058	1.62	2.717	0.4247	0.43	1.23	-0.1199	1.3	0.26	0.07001	2.33	1.24	-0.05345	0.6512	1.273	2.89	2.27	1.313	0.6997	2.29	1.441	2.055	-0.3999	0.513
IMAGE:530197	LOC134147 || Hypothetical protein BC001573 || Hs.192586 || 227109	1	0.1067	1.322	0.0932	0.7324	0.7525	0.8724	-0.2275	-0.4378	-0.2478	0.3749	1.603	0.5269	0.0732	-0.5775	-0.04883	-0.4278	0.6522	1.153	0.2469	0.1769	0.4132	0.1032	1.717	-0.1276	0.9615	1.721	0.5169	0.8915	-0.3531	0.5369	1.097	0.6715	1.921	1.237	0.006909	0.7511	1.885	1.172	1.043	0.6932	-1.138	1.653	0.6025	-0.1851	0.7469	0.07691	-0.1678
IMAGE:82710	GSTA2 || Glutathione S-transferase A2 || Hs.378199 || 107076	1	-1.788	-2.248	-3.759	-1.458	0.9292	-1.523	0.1192	1.152	1.382	1.155	2.231	0.5615	1.501	2.949	1.781	0.132	2.222	2.961	1.82	1.504	1.081	1.031	2.212	1.567	0.5926	2.421	1.93	1.733	0.9715	-0.7185	1.223	-0.3374	0.5026	0.8915	-1.748	0.7408	4.725	0.682	1.991	1.381	2.222	3.159	3.239	2.185	-0.4696	0.6215	-0.248
IMAGE:248545	GSTA2 || Glutathione S-transferase A2 || Hs.378199 || 117506	1	-2.113	-2.593	-4.063	-3.763	0.6823	-0.4626	0.4723	0.6869	0.1269	2.381	3.077	-1.015	1.307	3.292	2.765	4.737	1.667	3.677	2.754	0.687	1.547	1.727	-0.6365	0.3574	-0.3977	1.855	2.034	1.542	-0.0765	0.7821	0.9002	0.5723	1.502	0.9902	-1.316	1.175	-1.549	2.797	1.757	2.137	0.8169	3.532	3.192	2.651	-0.0961	-0.8265	-0.9731
IMAGE:489839	ENPEP || Glutamyl aminopeptidase (aminopeptidase A) || Hs.435765 || 118473	1	-0.7775	0.4575	-0.3404	-2.897	0.09816	-2.697	-1.242	1.257	-0.1725	0.2658	1.38	1.119	0.8796	0.3881	-0.3773	1.977	1.527	0.4696	1.451	0.8099	1.11	0.8596	0.739	2.263	-0.1306	0.7927	-0.1592	2.049	-1.791	0.769	0.859	1.479	2.299	1.279	0.719	0.2527	1.141	1.787	1.34	1.66	2.157	2.078	0.9781	0.9158	-0.9292	-0.351	-1.423
IMAGE:742685	DAB2 || Disabled homolog 2, mitogen-responsive phosphoprotein (Drosophila) || Hs.81988 || 107150	1	-0.5571	-1.127	-0.769	1.265	0.1442	0.1751	-1.536	-0.2671	1.023	0.7001	2.231	1.625	-0.169	0.6742	0.08924	0.9229	1.633	1.411	0.5645	0.3435	0.491	0.631	1.035	0.04507	1.009	1.329	-0.1255	0.0292	-1.975	0.7951	1.155	-0.4208	-0.2608	0.6151	-0.4249	0.1492	1.41	0.7929	1.131	0.911	0.3729	1.194	1.354	0.3501	0.4345	0.7651	0.2129
IMAGE:1635099	SLC5A12 || Solute carrier family 5 (sodium/glucose cotransporter), member 12 || Hs.148907 || 108493	1	1.43	-1.79	0.7468	-0.6917	-0.7853	4.112	-0.8653	-1.13	1.84	1.542	3.267	1.903	0.7068	1.725	-1.112	-0.9596	0.0003965	1.277	-0.4867	-0.4767	0.4368	-0.2032	2.553	-0.3506	2.176	1.218	0.02328	1.696	0.06351	-0.01649	-0.5265	1.426	1.676	3.163	-0.1545	2.268	2.102	1.8	0.2668	2.007	2.07	4.535	2.105	1.782	3.163	-0.2265	-0.6096
IMAGE:416096	FLJ10847 || Hypothetical protein FLJ10847 || Hs.48403 || 226487	1	0.7474	0.3174	-0.07124	-1.198	-0.5358	-1.898	-0.2758	-0.4726	0.2374	0.4506	2.089	-0.1916	1.359	1.104	0.4911	-0.3026	0.8074	1.129	0.6967	1.772	0.9087	0.4287	2.518	0.06253	1.967	1.241	0.2467	1.627	0.6884	1.428	0.01843	2.047	0.605	1.778	-0.6216	0.2711	2.731	1.427	1.689	1.299	0.9074	3.464	2.044	0.7406	2.717	2.478	0.2474
IMAGE:452708	FLJ21934 || Hypothetical protein FLJ21934 || Hs.122583 || 221233	1	1.465	-0.805	-0.4979	1.324	-0.07712	0.754	-0.2772	0.855	2.335	1.006	1.422	1.295	0.8821	1.393	0.2223	1.145	2.085	1.182	0.869	1.543	1.522	2.322	3.035	0.864	1.212	0.7823	0.909	-0.1582	-0.125	1.295	1.365	0.4318	0.7618	1.715	0.195	1.132	1.756	1.345	1.702	1.122	2.785	2.943	2.483	1.306	1.189	-0.405	1.565
IMAGE:78294	|| || || 118120	1	0.9025	0.1725	-0.04674	0.317	0.233	1.007	-0.417	0.3925	1.133	1.254	1.333	1.13	-0.05674	1.543	0.06161	0.3525	0.8625	1.413	0.4595	0.7511	1.033	0.4332	3.39	0.297	0.4757	0.1616	0.6795	1.256	0.1703	0.8503	1.07	0.09578	0.9857	0.8703	0.6003	1.082	0.7945	-0.1175	0.2032	0.7632	2.633	2.793	2.253	1.254	1.169	0.1603	0.3225
IMAGE:1591643	UGT2B7 || **UDP glycosyltransferase 2 family, polypeptide B7 || Hs.10319 || 100864	1	1.264	0.2845	0.56	0.4329	0.8367	1.243	-0.7533	0.07447	0.6245	2.045	1.63	0.1108	0.25	1.957	0.25	0.4245	0.5545	1.36	0.1848	0.6397	1.61	0.95	3.431	0.6129	0.6533	0.06	0.3948	1.543	1.431	0.02079	1.001	0.1033	1.413	1.061	1.871	1.33	1.785	-0.1055	0.95	0.58	3.234	3.167	2.417	1.365	1.055	0.3608	0.5045
IMAGE:1636606	UGT2B7 || UDP glycosyltransferase 2 family, polypeptide B7 || Hs.10319 || 226295	1	0.65	0.15	0.3081	0.5426	0.7169	1.903	-0.3831	0.39	0.81	1.386	1.428	0.02394	0.2581	1.627	0.09422	0.82	0.43	1.368	0.5076	0.9897	1.948	1.138	2.594	0.5626	0.3738	0.1243	0.5076	1.344	1.384	-0.126	1.454	0.2338	1.284	0.954	1.814	0.7443	1.116	0.19	1.008	0.3481	3.51	3.367	2.397	0.7163	0.6376	0.07394	0.44
IMAGE:246430	UGT2B4 || UDP glycosyltransferase 2 family, polypeptide B4 || Hs.89691 || 112087	1	0.9161	0.2161	0.2694	0.2173	0.04785	0.9973	-0.5321	0.4961	0.8961	1.356	1.439	0.6008	0.3894	1.948	0.04187	0.8561	0.5561	1.479	-0.2952	0.9407	1.899	1.069	2.571	1.017	0.5747	0.1719	0.5948	1.445	0.7408	0.3908	1.181	0.1047	1.085	1.231	1.091	1.112	0.9161	0.1461	0.8394	0.8994	3.156	3.068	2.488	1.076	0.8848	0.5508	0.2761
IMAGE:1324438	UGT2B7 || UDP glycosyltransferase 2 family, polypeptide B7 || Hs.10319 || 105739	1	0.8041	0.07406	0.1415	0.1324	0.2456	1.082	-0.5844	0.2441	1.064	1.119	1.362	1.02	0.6615	1.876	0.02078	0.8441	0.9141	1.182	0.1674	0.7821	1.592	1.302	2.3	0.8324	0.4954	-0.08922	0.5574	1.335	0.8202	-0.09977	1.26	-0.3346	0.3354	1.1	1.28	1.241	1.189	0.1941	0.8815	0.7015	2.664	2.566	2.086	0.8687	0.6174	0.2202	0.07406
IMAGE:1472743	LGALS2 || Lectin, galactoside-binding, soluble, 2 (galectin 2) || Hs.113987 || 114352	1	-0.7901	0.4999	1.086	0.9067	-0.2636	2.477	1.266	2.89	0.07988	1.893	0.276	0.379	0.086	1.246	0.1432	0.2899	1.14	1.706	-0.08463	0.2529	-0.294	0.656	0.9899	-1.213	1.725	1.253	1.888	1.025	1.092	0.9253	0.3532	0.9448	-0.09522	0.9658	1.087	0.5732	-1.877	-0.2201	1.856	1.796	1.28	3.786	1.846	1.453	2.088	-0.1601	0.9999
IMAGE:1472775	COL8A1 || Collagen, type VIII, alpha 1 || Hs.114599 || 99351	1	0.01743	0.7374	1.34	0.9644	-0.4136	1.755	0.9764	1.598	1.678	0.9419	0.2596	1.177	-0.4104	0.7764	0.5015	-0.1426	1.288	1.24	-0.5034	0.8117	-0.3104	0.4996	0.9854	-0.4656	1.384	1.392	0.6366	1.164	-0.5126	5.627	1.207	0.1036	0.3436	4.667	-0.9343	0.3915	3.072	0.2074	1.76	1.52	1.708	3.516	0.9464	0.3119	1.597	-0.3526	1.788
IMAGE:416325	|| Homo sapiens, clone IMAGE:4715175, mRNA || Hs.454660 || 224511	1	1.949	0.3994	0.9	0.9524	2.555	-3.313	-5.005	-3.541	-0.8306	0.8843	1.59	-0.4968	1.64	2.795	0.5605	1.729	0.5294	1.64	0.2078	1.21	1.15	-0.02005	0.7332	-0.5976	1.186	1.41	0.5178	2.416	2.523	-0.1968	-0.09679	1.296	2.876	1.733	0.2192	1.4	1.564	1.369	2.49	1.85	1.429	4.695	4.175	1.484	0.9278	1.043	-0.2606
IMAGE:1553550	LOC123876 || Xenobiotic/medium-chain fatty acid:CoA ligase || Hs.292682 || 222941	1	-0.1736	0.8564	-0.5607	1.472	1.899	0.8416	-4.571	-3.254	0.2964	0.7173	1.899	0.8872	1.239	1.859	0.3327	2.636	1.146	2.179	1.057	1.883	1.049	-0.3107	1.797	0.3002	1.109	1.213	0.1271	1.789	-0.4828	-0.06287	1.577	0.7993	1.659	2.827	0.5172	1.113	1.827	-2.464	1.989	2.409	1.466	3.779	3.589	1.427	0.8371	0.5872	1.786
IMAGE:1534656	|| || || 103847	1	0.2752	-0.1948	0.8591	0.09391	0.9469	0.8264	-1.783	-1.555	-0.5048	-0.05311	0.9791	-0.8303	0.03905	0.3069	1.278	0.4352	-0.5148	0.7591	-0.3463	0.9675	-0.4809	-0.8209	1.2	-0.2502	0.03935	-0.2422	-0.4763	2.129	0.8797	-0.1503	0.4897	2.029	2.889	1.04	0.7897	1.018	1.377	0.3152	0.3091	0.9091	0.5352	1.787	2.417	0.5569	0.9937	-0.5318	0.9852
IMAGE:1555209	|| || || 114508	1	0.8777	-0.4023	0.6708	2.439	1.178	3.389	-1.972	-1.762	0.03765	-0.4207	0.7008	-0.7117	0.8208	0.8581	1.21	1.478	-0.5323	0.9708	-0.6073	1.423	-0.4792	-0.9892	1.038	0.1189	0.2317	-0.2896	-0.0473	2.122	0.8983	-0.6217	0.3383	0.4417	1.272	1.618	1.578	1.66	1.399	0.3277	0.7008	0.8308	0.3077	1.568	2.418	0.6893	0.7327	-1.052	0.5277
IMAGE:308004	NPR3 || Natriuretic peptide receptor C/guanylate cyclase C (atrionatriuretic peptide receptor C) || Hs.237028 || 119138	1	-0.05388	2.056	0.1966	0.07177	0.9909	0.5868	1.611	0.8862	0.9262	2.879	3.076	1.029	0.7966	3.191	0.6396	1.036	1.336	1.636	2.15	0.4893	1.706	1.136	0.9901	0.1589	0.668	1.229	0.7004	1.828	-0.391	1.152	3.349	1.848	1.778	-0.08107	0.449	0.6826	0.7993	3.316	2.126	2.396	2.176	2.181	3.701	2.869	2.4	5.959	4.096
IMAGE:303139	FLJ14054 || Hypothetical protein FLJ14054 || Hs.13528 || 113259	1	0.07374	2.474	0.5148	2.009	-0.3409	-0.117	0.5191	1.804	1.844	1.115	3.755	2.979	0.4348	2.619	1.357	3.604	3.854	2.235	1.228	1.234	1.635	2.555	0.7487	-0.4296	1.777	1.987	1.278	1.747	1.739	2.079	2.929	2.097	2.087	2.329	1.089	-0.3529	0.7546	3.084	2.115	1.775	3.264	2.969	2.989	2.245	2.818	3.019	2.284
IMAGE:44477	VCAM1 || Vascular cell adhesion molecule 1 || Hs.109225 || 108899	1	0.5695	-1.031	-0.3148	-4.634	0.2503	2.096	-1.61	0.7795	1.499	0.1249	2.085	1.208	0.3952	1.7	0.006507	2.299	2.209	2.035	1.86	0.7637	2.195	2.745	1.908	4.096	1.69	1.086	0.8905	-0.1198	0.3478	2.448	0.6978	-0.3998	-0.2998	1.098	-0.08225	1.116	0.3249	0.3995	2.195	2.015	1.509	0.7403	1.93	0.4049	0.3905	0.8778	1.579
IMAGE:49164	VCAM1 || Vascular cell adhesion molecule 1 || Hs.109225 || 104652	1	1.488	-1.902	0.6362	-3.948	0.09928	2.082	-1.601	-0.3119	1.718	1.636	2.376	0.6576	0.4862	1.759	0.3539	1.328	0.6691	2.016	0.6083	0.3272	2.276	2.746	3.668	2.682	2.613	0.8839	0.7625	0.213	-0.1224	3.078	4.168	-0.397	-0.137	0.6076	-0.01243	1.254	0.8033	2.678	2.676	2.606	2.678	2.009	1.539	-0.3637	-0.03743	2.668	1.29
IMAGE:323806	|| Transcribed locus || Hs.530936 || 106098	1	-2.101	-0.901	-0.8542	0.5164	-0.6095	1.286	-1.369	-0.291	1.609	1.609	1.756	1.639	0.06581	0.1205	-0.3695	0.309	1.029	0.7058	0.857	0.6244	0.3358	-0.1142	1.599	-0.1336	1.654	1.791	0.127	0.914	-1.291	1.769	0.9484	0.514	0.124	0.7484	-1.731	1.291	1.979	0.539	1.586	1.306	0.05906	2.411	1.981	1.339	1.397	1.249	0.829
IMAGE:298702	APOM || Apolipoprotein M || Hs.247323 || 223732	1	0.4626	-3.298	-0.2477	1.308	-0.6574	2.138	-2.218	-0.6474	0.1526	0.4264	1.972	2.049	1.412	1.692	0.233	-1.138	0.9126	0.9023	1.813	0.4591	0.6523	0.7423	2.659	0.908	2.338	2.343	-0.2171	1.048	-0.4809	-1.681	-1.601	-0.3124	-0.08244	1.779	-0.4089	2.163	3.276	2.632	4.362	3.082	2.272	4.792	2.392	1.006	2.033	1.889	2.142
IMAGE:67042	APOM || Apolipoprotein M || Hs.247323 || 316817	1	-0.5619	-0.9159	-0.48	1.221	-0.8423	1.971	-1.862	-0.4019	0.4181	0.2731	1.78	1.5	1.52	1.548	0.001065	-0.7419	0.9281	1.1	0.7676	0.1058	0.34	0.87	1.98	0.4611	2.184	2.241	-0.7624	0.8037	-0.1597	-0.6497	-0.6297	0.6437	-0.9563	1.35	0.1143	2.211	3.663	2.218	4.14	3.43	1.748	4.608	2.278	0.09309	1.378	2.22	0.9381
IMAGE:156404	LRP2 || Low density lipoprotein-related protein 2 || Hs.252938 || 104405	1	0.1879	0.4179	1.331	-0.6666	0.8393	0.8184	-2.787	-0.05803	-0.9521	0.2455	0.9405	0.8389	0.2705	0.3793	0.6978	-0.08203	0.4479	1.891	0.1983	0.7107	1.491	-0.1895	1.599	0.6684	0.5627	0.8978	5.697	4.563	1.709	0.5289	2.369	-0.9973	-1.657	2.589	3.319	0.5978	2.396	0.4479	1.841	1.171	0.1679	1.269	1.429	0.6955	0.6969	4.549	1.559
IMAGE:1635920	SLC16A9 || Solute carrier family 16 (monocarboxylic acid transporters), member 9 || Hs.444696 || 220164	1	0.541	0.3743	-0.4271	-0.7178	-0.9654	0.5372	-1.085	-0.4757	0.5343	0.6418	0.6929	0.007892	-0.05705	-0.1554	0.3664	-0.3057	0.5643	0.1629	0.5337	-0.7782	-0.3471	0.5829	0.6079	0.5589	-0.6978	-0.2036	-0.1663	-0.3678	-0.2805	0.3879	1.078	1.202	0.6322	2.338	-0.1771	1.666	0.9218	2.534	2.453	3.563	2.924	1.555	0.8046	3.042	0.3937	1.368	0.5623
IMAGE:39178	MAWBP || MAWD binding protein || Hs.16341 || 114115	1	-0.1765	1.004	-0.8617	-1.069	-1.739	1.711	-1.759	-0.8165	0.03354	1.002	0.2583	0.03474	1.288	0.6807	0.3632	0.3335	-0.1465	0.8283	-0.4688	0.6633	1.158	0.2783	1.645	-1.269	0.734	-1.277	-0.2388	1.214	-1.425	0.1047	0.6247	1.764	0.624	0.5747	-0.6653	2.513	1.112	1.884	2.018	2.498	1.084	1.791	1.601	0.6323	1.501	1.415	0.05554
IMAGE:42558	GATM || Glycine amidinotransferase (L-arginine:glycine amidinotransferase) || Hs.75335 || 104475	1	-0.4707	0.2293	-1.591	-1.365	-0.5936	2.435	-1.434	1.029	1.299	1.223	2.899	2.411	0.9695	0.8364	0.7818	1.329	1.039	2.239	0.3668	1.587	0.9595	0.5995	2.471	0.9851	-0.9051	0.2518	-0.3732	-0.9951	-1.069	0.2113	2.241	3.705	3.455	1.211	-0.07878	1.002	1.403	-0.09074	1.549	2.329	2.079	0.6964	0.6964	1.833	1.377	0.9513	0.02926
IMAGE:206841	HNF4A || **Hepatocyte nuclear factor 4, alpha || Hs.54424 || 105633	1	2.138	-0.9118	-0.5474	0.3607	0.09959	-0.06925	-2.92	-3.592	2.098	0.722	1.293	-0.6528	1.063	0.5296	0.037	-2.642	-2.972	-3.037	1.411	0.4561	-0.4974	0.4626	2.217	-0.3393	1.379	0.857	1.661	0.3693	-0.5928	-1.423	-0.3438	1.557	1.809	2.517	0.2172	0.797	2.612	1.618	0.9126	1.323	2.298	3.09	1.46	-0.928	0.5907	0.6072	1.214
IMAGE:787938	SLC4A4 || Solute carrier family 4, sodium bicarbonate cotransporter, member 4 || Hs.5462 || 115520	1	-0.9659	-0.4159	-0.17	-0.7952	-2.836	3.655	-1.316	0.5641	2.504	1.133	2.04	0.9237	0.91	-0.8161	-0.4837	1.434	0.9541	0.98	2.809	0.5009	0.31	1.21	1.452	0.1273	-1.009	0.7863	1.249	0.571	-1.04	0.6023	-0.546	-0.189	-0.179	0.4523	-1.878	1.056	1.949	1.424	2.05	2.23	0.2341	2.324	1.504	0.6126	0.6489	-0.7994	-0.8859
IMAGE:624379	RHOBTB1 || Rho-related BTB domain containing 1 || Hs.15099 || 107562	1	0.2931	0.2731	0.3358	-1.452	1.942	0.4783	-1.738	1.083	0.9931	1.48	1.166	-0.1247	0.5958	0.882	0.6636	-1.757	-0.7169	0.3458	0.2728	1.422	0.6258	0.7658	0.1341	-0.5417	-0.2073	-2.236	0.1328	1.161	-0.2204	0.09233	0.4453	0.8439	0.03393	1.485	0.5553	1.294	-1.85	1.043	0.3658	2.316	1.643	0.292	1.192	1.62	0.4128	0.3753	0.3031
IMAGE:277414	MAF || V-maf musculoaponeurotic fibrosarcoma oncogene homolog (avian) || Hs.134859 || 225160	1	-0.1228	-1.133	-1.518	-1.263	-0.6942	0.6972	-0.4542	0.09722	1.797	1.582	1.142	1.878	-0.5278	-0.9142	-0.3528	0.8272	0.5572	0.8022	0.784	1.154	0.4222	0.1122	1.718	0.6672	0.5468	1.957	0.294	1.267	-1.362	1.358	0.02833	0.4568	1.127	0.6883	-0.1017	-0.0228	0.7122	0.9972	1.342	0.8722	0.2272	1.636	-0.08417	0.3222	0.124	0.4383	0.03722
IMAGE:487793	MAF || V-maf musculoaponeurotic fibrosarcoma oncogene homolog (avian) || Hs.134859 || 118886	1	-0.1127	-1.113	-1.835	-1.402	-0.7912	0.9084	-0.4012	-0.02279	1.607	1.253	0.7556	2.176	-0.05447	-1.141	-0.63	1.247	0.6873	1.015	0.8202	1.476	0.5856	0.2256	1.776	0.6184	-4.158	1.7	0.3102	1.142	-2.264	1.266	0.6166	0.7526	1.482	0.8166	-0.4434	0.11	0.6434	1.157	1.755	1.155	0.4273	1.719	-0.1412	0.2234	0.1502	0.8766	0.03721
IMAGE:1553394	AK3 || Adenylate kinase 3 || Hs.10862 || 313410	1	-0.1059	-0.5759	-1.068	1.266	-0.6313	0.9365	-0.6813	0.9541	1.624	-0.05602	1.702	1.814	1.052	0.4087	0.1806	-0.1459	0.4941	-0.1176	0.8483	0.5411	-0.1776	0.8924	1.204	0.1365	-0.07296	-0.4294	0.02836	0.007043	-0.7262	0.3238	0.2938	0.637	0.247	0.9138	-1.096	1.051	0.994	1.484	1.382	1.862	0.4641	0.7587	0.9087	0.624	0.9783	-0.5062	-0.7859
IMAGE:1613496	|| Transcribed locus || Hs.505172 || 313214	1	-0.3088	-0.6688	-0.2666	1.565	-0.2641	0.4146	-0.7441	0.2512	1.261	-0.03916	1.573	0.9076	0.9234	0.1059	-0.02124	-0.7688	0.6812	0.3634	0.7858	-0.07588	0.2134	0.7134	0.7976	0.4346	-0.2324	-0.2512	0.1158	0.1576	-0.1524	0.4876	-0.2024	-0.1524	-0.5324	1.218	-1.162	0.6188	1.191	1.051	1.403	1.053	0.3012	0.3959	0.4359	0.6108	0.7658	-1.772	-1.729
IMAGE:1536929	AMN || Amnionless homolog (mouse) || Hs.236720 || 104431	1	-0.1398	-0.2898	-0.1931	0.7362	1.162	-0.03129	-3.438	-0.3298	0.1002	0.8548	1.747	6.081	-0.9431	-0.2078	-0.8797	-0.5098	0.3102	0.5369	-1.112	1.37	-0.6331	-0.2731	-0.4992	0.3212	-1.045	-0.07969	0.4582	0.1555	-0.6992	0.04417	0.4958	0.8455	2.735	-0.1792	-0.9121	0.4003	0.1848	-0.5898	0.07689	1.327	0.9602	2.612	0.5022	-0.3052	0.7882	-0.3209	0.3302
IMAGE:134520	HAK || Heart alpha-kinase || Hs.388674 || 104139	1	0.3184	0.9784	1.781	1.353	0.5457	0.7933	-0.8843	2.328	-0.1516	0.4648	0.7511	-0.2494	0.9111	0.06565	-0.2049	2.378	0.8584	1.021	1.014	1.303	0.7711	-0.07896	-1.149	0.33	-1.995	1.038	-0.7856	1.145	2.031	-1.419	1.461	1.465	1.315	0.9906	1.931	-0.7049	-0.3952	1.558	1.491	1.661	1.488	-0.1443	0.05565	0.1348	0.09439	0.9706	1.138
IMAGE:2028353	SLC23A3 || Solute carrier family 23 (nucleobase transporters), member 3 || Hs.124565 || 117385	1	0.7561	0.4261	-0.07554	2.315	-0.3661	0.8551	-0.8361	-0.8039	2.366	-0.5305	-0.5356	0.05154	-1.456	-0.5861	0.9415	-1.304	-0.4739	0.1244	-0.4612	-0.8683	-0.7856	1.464	0.2215	0.5851	2.186	2.031	-0.07115	0.8763	-0.4985	0.1715	0.6915	-0.3937	0.6263	0.7715	-0.05846	0.05154	1.85	1.176	1.954	-0.1556	2.656	0.8889	0.4439	0.4595	-1.151	0.2615	-1.344
IMAGE:2029264	ALDRL6 || Aldehyde reductase (aldose reductase) like 6 || Hs.129227 || 113320	1	-0.6542	1.936	0.6362	0.9494	0.1163	0.6061	-1.804	-1.334	-0.5528	1.457	-0.1838	1.795	-0.7238	0.2763	-0.2611	-0.4076	1.046	0.2762	-1.094	-2.12	-1.224	-0.3738	1.395	0.4038	0.8695	-1.168	0.9955	2.859	0.3851	2.055	3.855	0.01947	-0.06053	-1.135	-0.8649	-0.8561	0.01677	0.1758	0.4362	1.346	1.356	0.02631	1.866	0.8368	-0.9745	-0.6449	-1.504
IMAGE:1590626	|| || || 319919	1	0.8235	0.3735	0.2802	-4.473	-1.415	1.807	-1.025	0.6135	0.6735	2.561	2.36	4.3	-0.4198	-1.235	-0.8987	-1.556	-1.726	-0.5288	-1.017	-1.153	-1.34	0.1502	-0.2998	2.567	-1.036	0.3313	-0.9366	-7.356	-2.83	-0.5578	1.83	-0.2562	3.214	0.8802	0.7427	1.531	-2.789	2.134	1.88	2.28	4.914	4.585	4.235	2.121	-0.7166	0.5202	-0.08647
IMAGE:121997	ALDOB || Aldolase B, fructose-bisphosphate || Hs.315235 || 116989	1	-0.2005	0.6395	0.4846	0.09729	-0.2475	-0.09271	-0.5775	-0.4605	-0.2305	0.9073	-0.1754	1.516	-0.4354	-0.07748	0.1656	-0.6005	0.2695	0.2446	-0.6462	-0.2248	-0.2154	-0.9254	-0.214	0.6573	0.001415	-0.3244	-0.2862	-0.1386	-0.844	0.786	0.776	-0.008585	0.7614	-0.01405	-0.394	0.2956	-0.8927	0.5695	0.3846	0.8546	1.99	1.553	1.073	0.4373	-1.006	1.476	-0.6405
IMAGE:882522	ASS || Argininosuccinate synthetase || Hs.160786 || 110941	1	-0.5455	0.8445	-0.4846	-1.281	0.2576	0.6119	-0.3624	0.3345	-2.326	0.2597	0.3854	-1.425	-0.3746	0.4476	-0.1019	-0.6955	-0.8555	-1.615	0.03536	0.9977	0.02877	0.5954	0.8048	0.1352	0.3238	-0.8497	-0.9747	0.3438	0.2248	0.3215	0.06487	0.8338	1.264	0.08887	-2.465	-0.8419	0.1097	0.3745	0.5154	1.695	0.2545	0.6476	0.9576	0.8397	-0.2547	2.815	0.4345
IMAGE:882461	ASS || Argininosuccinate synthetase || Hs.160786 || 308435	1	-0.1065	0.8835	-0.6553	0.6044	0.1527	0.5644	0.04266	0.7235	-2.087	0.3631	0.2147	-1.629	-0.06533	0.4627	-0.1094	-1.187	-1.607	-1.375	-0.2017	0.6105	-0.2253	0.6147	0.0811	-0.1056	0.2375	-0.3194	-1.042	0.06745	-0.5789	0.08443	0.1211	1.057	1.047	-0.6389	-0.9989	-0.8794	0.1831	0.1435	0.3647	1.485	0.4035	0.5027	0.9327	0.9531	0.02827	1.782	0.2535
IMAGE:190732	SLC2A5 || Solute carrier family 2 (facilitated glucose/fructose transporter), member 5 || Hs.33084 || 119821	1	-0.03964	-0.7096	-0.7714	0.5517	0.06848	3.662	-2.202	1.33	-1.85	-0.3009	0.004626	-1.854	-1.141	-0.3315	1.02	-1.52	-0.2596	-0.1414	-1.584	-3.186	-0.4114	-0.8314	0.8257	-2.218	0.6491	-0.03049	3.236	0.2691	0.05572	-2.384	-0.07428	0.01911	2.069	0.5157	-1.554	-0.8405	-2.401	-0.7896	-1.981	0.9986	2.4	0.8085	1.168	0.3491	0.2658	1.176	-1.76
IMAGE:812098	NOX4 || NADPH oxidase 4 || Hs.371036 || 117250	1	1.189	0.8785	-2.798	-0.01145	-1.191	-0.3481	-2.381	-0.8015	1.339	1.453	2.842	0.8368	0.03244	0.04916	-0.4958	0.8585	0.8085	1.742	0.02888	1.047	0.5425	-0.007562	0.1068	-0.4881	0.2892	1.775	-0.8311	0.4864	0.6668	0.3968	-0.5432	-1.639	-0.5686	-1.213	-0.7432	-1.865	0.3732	0.2985	1.042	-0.2175	1.919	-0.6008	0.6192	1.533	0.08888	-0.6432	-1.751
IMAGE:433350	|| Similar to Sorbitol dehydrogenase (L-iditol 2-dehydrogenase) || Hs.446700 || 101143	1	0.2832	-0.7368	-1.132	2.014	-0.611	-2.006	-0.191	-0.6668	0.5632	1.595	2.138	0.1688	-0.4016	-0.551	-2.348	-0.9268	-1.967	-0.8616	-0.4758	-0.5806	-0.2916	0.2984	0.7788	-0.1002	-0.2563	0.1519	-0.2058	-0.6163	-1.051	0.2388	-0.1012	-1.516	0.06379	-0.03118	-1.481	-0.4581	1.995	-0.2668	0.1784	-0.8816	1.093	0.569	0.559	-0.6745	-0.3758	1.199	0.6332
IMAGE:195040	SLC22A3 || **Solute carrier family 22 (extraneuronal monoamine transporter), member 3 || Hs.242721 || 110073	1	-1.398	-0.5882	-0.1563	0.7503	-0.9331	-1.3	0.07686	0.6418	0.2318	0.5481	0.2837	0.4007	0.5637	-0.4231	-0.3147	-1.238	-0.2482	-0.2963	0.489	0.8693	0.3137	-0.3063	1.711	0.4003	0.2749	-0.2347	-0.271	0.2349	0.4507	0.5907	0.8207	1.995	0.7849	0.1107	-1.149	3.315	-1.572	-0.4582	-0.6963	-0.1263	-0.0682	1.437	-0.1631	0.2281	0.219	0.1507	0.4118
IMAGE:191572	PIPOX || Pipecolic acid oxidase || Hs.271167 || 109065	1	0.3042	-0.5858	0.3758	1.303	0.2085	-1.11	0.1585	-0.0358	0.8142	0.1835	1.726	1.531	0.9558	-0.1815	-1.56	-1.876	-2.256	-1.884	-0.0296	-0.06686	-0.8042	0.2558	0.08052	-1.707	-0.131	-1.93	-0.4996	0.699	-0.7595	-0.5195	0.3805	1.577	0.609	0.02052	-0.3295	0.2596	-0.4765	-0.0158	-0.06426	-0.4642	0.1742	1.109	0.3385	-0.4065	0.0204	0.9705	0.5642
IMAGE:1555275	|| CDNA clone IMAGE:4611512, partial cds || Hs.66194 || 98943	1	-0.3943	-0.1081	0.1414	2.161	0.2279	1.721	-0.5521	-0.3043	-0.4543	2.38	-0.3286	-0.7267	-0.2586	-0.3021	-0.8286	-0.5593	-0.6393	0.4714	0.7699	-1.046	0.4814	-0.2386	1.143	-0.1687	0.3095	2.246	0.6699	1.169	1.233	1.013	-0.6067	0.5395	1.009	0.08329	0.3833	2.696	2.88	2.676	1.401	0.4114	2.566	-0.4321	-0.04206	-0.6199	-0.6101	-0.9267	-0.3343
IMAGE:136890	|| || || 309540	1	0.3894	0.07606	-0.06569	-1.8	0.3862	1.767	-0.5938	0.5761	-0.1039	0.2136	0.1043	-0.4411	0.3543	0.4462	0.4201	0.1861	-0.5439	0.08431	-0.167	0.3907	0.1943	0.2043	-0.8911	0.8371	-0.6867	-0.8971	-0.187	0.2433	0.08894	0.03894	-0.6411	-0.04672	0.502	0.1289	0.4389	0.3334	-0.4064	-0.4839	-0.07569	-0.2057	-0.04394	0.05623	0.3462	-0.3464	-0.107	-0.5811	0.3748
IMAGE:202535	H19 || **H19, imprinted maternally expressed untranslated mRNA || Hs.523407 || 117946	1	0.1837	-0.5426	-1.188	-0.9723	-0.6133	-0.3023	-1.163	0.1437	1.044	-0.4338	-0.04758	-0.5792	0.8424	1.497	0.1379	-1.116	-0.3241	1.042	-1.566	-0.6	0.0602	-1.638	2.201	1.018	-1.004	1.158	-1.567	0.3061	-1.375	-0.4392	-1.269	-1.444	-0.6795	-0.5892	-2.277	-1.512	-1.45	-0.5363	0.7424	0.5424	-0.3703	-0.9433	1.037	-0.9661	-2.02	-1.909	-2.396
IMAGE:1472735	MT1E || Metallothionein 1E (functional) || Hs.418241 || 101470	1	0.6574	0.05741	-0.2233	-0.3672	-0.3503	0.6728	-0.9803	-0.8726	-1.123	-0.1447	-1.203	-1.103	1.727	1.19	0.4557	0.01741	1.277	2.257	-1.41	0.6726	-0.5033	-0.3233	1.327	-0.3472	0.5042	0.6357	-0.6897	-0.6758	-0.9726	0.1274	-1.543	-1.056	-1.256	-0.0526	-1.203	-1.844	-2.575	0.03741	0.9767	0.4467	-0.1326	-0.6303	0.3897	-1.045	0.02031	-0.7926	-1.553
IMAGE:214162	MT1H || Metallothionein 1H || Hs.438462 || 100560	1	0.3073	-1.703	-2.118	-0.2531	-0.4632	-0.3431	-1.003	-0.5727	1.167	-0.8405	0.002389	-0.5836	1.652	1.247	-0.03383	-0.0727	0.5073	1.622	0.6633	0.4653	-0.3076	-0.9876	2.076	1.597	-0.1771	0.8862	-0.1367	0.1429	-3.104	-0.4236	0.5164	-2.247	-1.257	-1.044	-4.854	-1.644	-2.231	-0.2927	0.7824	0.3024	-1.253	-0.8932	0.8968	-0.5905	-1.167	-1.484	-1.823
IMAGE:126458	MT1K || Metallothionein 1K || Hs.188518 || 307281	1	0.6344	-0.005578	-0.5212	-0.4296	-0.5624	-0.07956	-1.312	-1.256	-1.356	-0.2261	-0.4212	-0.8329	1.829	1.518	0.6766	0.07442	1.404	1.799	0.3834	0.3775	-0.4912	-0.7812	1.787	0.1504	-0.1398	0.4266	-0.03652	-0.3298	-2.113	0.1971	-0.4329	-1.81	-1.15	-0.3929	-3.623	-1.863	-2.376	-0.06558	0.8388	-0.4912	-0.9656	-1.002	0.6476	-0.6461	-0.1866	-2.043	-1.466
IMAGE:78353	MT1F || Metallothionein 1F (functional) || Hs.438737 || 107373	1	0.04755	-0.6525	-0.6327	-0.6231	-0.1936	0.5069	-1.184	-0.1925	0.7875	-0.2969	-0.1927	-0.9048	1.157	1.216	-0.06643	-0.3525	0.1475	1.947	-0.007467	-0.4127	-0.3427	-1.043	1.115	1.227	-0.3835	0.7635	-0.4075	-0.3135	-1.755	0.2652	-0.2248	-1.714	-0.8535	-0.5148	-2.605	-1.037	-2.407	-0.4625	0.4373	0.2573	-0.7525	-0.2036	0.2364	-0.8669	-1.058	-1.575	-1.044
IMAGE:245990	MT1F || Metallothionein 1F (functional) || Hs.438737 || 102953	1	0.2694	-0.4606	-0.683	-0.9744	0.04273	0.5656	-1.227	-0.1506	0.7194	-0.2419	-0.533	-1.06	0.967	0.9828	-0.06402	-0.6106	-0.4306	1.557	0.576	-0.3866	-0.573	-1.203	0.8506	1.646	-0.5955	0.866	-0.514	-0.09552	-0.1839	-0.01948	-0.6094	-1.266	-0.7655	-0.8594	0.2089	-0.914	-1.672	-0.5006	0.217	0.477	-0.9306	-0.09727	0.3728	-1.002	-1.864	-1.69	-1.671
IMAGE:2317017	MT1G || Metallothionein 1G || Hs.433391 || 331124	1	-0.1066	-0.3666	-1.118	-0.5282	0.1338	-0.02822	-1.006	-0.2866	0.4334	-0.6264	-0.788	-1.805	1.272	1.194	-0.1891	-0.9966	-0.3866	1.532	0.2567	-0.6431	-0.08367	-1.168	0.08928	0.2518	-0.6949	-0.08406	-0.1133	-0.1649	-1.735	-0.535	0.01166	-2.035	-0.8049	-0.735	-3.195	-0.8301	-3.326	-0.6866	0.612	0.05204	-1.377	-1.066	0.5538	-1.186	-1.243	-2.265	-2.287
IMAGE:83995	APOE || Apolipoprotein E || Hs.110675 || 242535	1	-0.5102	0.7873	0.3244	0.853	0.7428	-0.837	0.6528	0.3673	1.467	-1.018	1.424	-0.6865	0.3144	-1.037	-0.4645	-1.323	-1.223	-0.7956	-0.501	-3.244	-0.1456	-0.6656	0.3735	-0.327	-0.8277	0.2398	-1.581	-0.7077	0.8135	0.07649	2.093	-2.308	-0.4577	0.3835	-0.4409	-0.8206	-0.493	-2.023	-1.136	-0.4756	-1.543	-1.527	-0.3572	-2.048	-1.311	-3.327	-0.2927
[truncated: 130 more columns]
