# Supplementary material for: Alteration of Gene Expression Signatures of Cortical Differentiation and Wound Response in Lethal Clear Cell Renal Cell Carcinomas
Source: PLoS One. 2009 Jun 25;4(6):e6039. doi: 10.1371/journal.pone.0006039 (PMC2698218; doi:10.1371/journal.pone.0006039)
Supplement: File S3 — Patient ID and survival information (0.04 MB XLS) [file pone.0006039.s003.xls]

## Sheet: Sheet1
Patient ID in dendrograms	Case number	patient survival status (0=NED, 1=AWD, 2=DOD, 3=DOC)	survival months
1	shdj188 0301	1	12
2	shdj189 0026	3	25
3	shdj190 0013	2	39
4	shdj191 0011	2	6
5	shdj192 9932	0	51
6	shdj193 9931	0	51
7	shdj194 0108	1	31
8	shdj195 0310	0	5
9	shdj196 0239	2	14
10	shdj197 0229	2	15
11	shdj198 0217	0	21
12	shdj200 0111	0	34
13	shdu140 9921	3	16
14	shdu141 9922	2	15
15	shdu142 0235	2	2
16	shdu164 0245	0	13
17	shdu165 0238	0	18
18	shdu166 0104	0	34
19	shdu188 0208	0	22
20	shdu191 9923	0	55
21	shdu192 0006	0	46
22	shdu213 0019	2	35
23	shdu215 0025	0	39
24	shdu216 0312	1	11
25	shdu217 0306	1	12
26	SHEB130 9812	2	38
27	SHEB131 9827	0	61
28	SHEB132 9907	0	59
29	SHEB154 9934	2	11
30	SHEB155 0001	0	47
31	SHEB156 0018	0	41
32	SHEB157 0101	0	36
33	SHEB158 0112	0	27
34	sheo098 9871	2	21
35	sheo124 8807	2	55
36	sheo125 9818	2	11
37	sheo169 9608	3	38
38	sheo170 8817	3	57
39	sheo171 0204	0	20
40	sheo172 9930	2	9
41	sheo173 9919	2	26
42	sheo207 9712	0	78
43	sheo209 9711	2	8
44	sheo225 9401	2	38
45	sheo226 0209	0	22
46	sheo227 0103	2	22
47	sheo228 9935	2	5
48	sheo229 0099	0	42
49	sher164 8710	2	6
50	sher165 9022	2	13
52	sher183 9020	2	21
53	sher184 9014	2	29
54	sher185 9316	2	4
55	sher203 9105	3	56
56	sher205 9616	3	42
57	sher223 9402	3	73
58	sher226 9710	3	18
59	sher227 9626	2	28
60	SHFB111 8714	2	9
61	SHFB112 9405	2	9
62	SHFB113 9010	2	40
63	SHFB114 9109	0	155
64	SHFB145 9409	2	97
65	SHFB146 9406	2	94
66	SHFB148 9214	3	132
67	SHFB160 0218	2	12
68	SHFB162 0004	0	45
69	SHFB163 0010	2	19
70	SHFB195 9707	0	81
71	SHFB196 0029	2	6
72	SHFB197 0024	2	7
73	SHFB199 0028	0	39
74	SHFB73 8925	1	173
75	SHFB74 8906	0	181
76	SHFC13 9308	2	1
77	SHFC135 9121	2	28
78	SHFC14 9123	0	148
79	SHFC159 9102	2	4
80	SHFC16 9007	2	22
81	SHFC161 9603	3	6
82	SHFC162 9306	2	15
83	SHFC163 9410	3	35
84	SHFC189 9510	2	103
85	SHFC190 9312	2	38
86	SHFC191 9408	0	112
87	SHFC193 8820	2	10
88	SHFC210 9614	2	39
89	SHFC212 8822	3	0
90	SHFC231 8913	0	179
91	SHFC232 8818	2	34
92	SHFC233 8709	2	23
93	SHFC251 8902	2	38
94	SHFC252 9610	2	2
95	SHFC253 8816	0	188
96	SHFC254 8708	2	3
97	SHFC33 9515	0	99
98	SHFC36 9605	3	84
99	SHFC71 9203	0	144
100	SHFC72 9001	0	170
101	SHFC73 9118	3	15
102	SHFC74 9307	3	81
103	SHFE107 9514	1	99
104	SHFE153 9210	2	2
105	SHFE240 9112	2	1
106	SHFE241 9011	2	40
107	SHFE38 8726	0	194
108	SHFE40 9503	2	45
109	SHFE42 9124	2	4
110	SHFE43 9507	3	90
111	SHFJ205 0201	2	10
112	SHFJ206 9820	0	64
113	SHFJ207 8517	3	14
114	SHFJ208 0207	2	6
115	SHFJ210 9215	0	137
116	SHFJ211 9815	0	67
117	SHFJ213 9799	0	75
118	SHFJ214 9721	0	74
119	SHFJ217 9725	1	82
120	SHFJ218 9722	0	74
121	SHFJ219 9502	2	8
122	SHFJ220 9212	0	137
123	SHFJ222 8814	2	6
124	SHFJ224 9013	2	163
125	SHFJ225 8722	0	198
126	SHFJ227 9903	3	14
127	SHFJ228 9811	0	68
128	SHFJ229 9895	2	39
129	SHFJ230 9908	3	18
130	SHFJ231 9910	3	59
131	SHFJ232 9915	2	23
132	SHFJ233 9918	2	48
133	SHFJ234 9925	0	53
134	SHFJ235 9928	0	54
135	SHFJ236 9726	2	42
136	SHFJ237 8603	2	4
137	SHFJ238 8607	2	24
138	SHFJ239 8931	3	0
139	SHFJ240 8922	2	1
140	SHFJ241 8605	2	18
141	SHFJ242 9008	0	167
142	SHFJ243 0109	2	9
143	SHFJ244 8606	0	215
144	SHFJ246 0223	0	19
145	SHFJ247 0114	0	25
146	SHFJ248 0107	0	31
147	SHFJ249 0016	2	41
148	SHFJ250 9933	0	50
149	SHFJ251 9817	3	54
150	SHFJ252 9804	2	17
151	SHFJ253 9411	2	59
152	SHFQ10 8927	2	60
153	SHFQ11 8918	2	7
154	SHFQ12 8828	2	50
155	SHFQ163 8809	2	14
156	SHFQ165 8802	2	37
157	SHFQ167 8621	3	106
158	SHFQ58 9511	2	27
159	SHFQ60 8917	2	32
160	SHFQ61 8915	2	19
161	SHFQ62 8704	2	170
162	SHFQ68 8914	2	4
163	SHFQ69 8910	2	16
164	SHFQ70 8811	2	38
165	SHFQ71 0244	1	15
166	SHFQ72 9615	2	29
167	SHFQ78 9021	0	161
168	SHFQ79 9101	1	158
169	SHFQ8 9006	2	1
170	SHFQ80 9103	2	10
171	SHFQ81 9119	0	152
172	SHFQ82 9122	2	3
173	SHFQ88 9209	2	41
174	SHFQ89 9211	3	6
175	SHFQ9 9003	2	12
176	SHFQ90 9407	3	2
177	SHFQ91 9611	0	95
178	SHFQ93 9624	0	87
