# Supplementary material for: Alteration of Gene Expression Signatures of Cortical Differentiation and Wound Response in Lethal Clear Cell Renal Cell Carcinomas
Source: PLoS One. 2009 Jun 25;4(6):e6039. doi: 10.1371/journal.pone.0006039 (PMC2698218; doi:10.1371/journal.pone.0006039)
Supplement: File S4 — Expression levels of CSR genes in 177 ccRCC patients (1.40 MB XLS) [file pone.0006039.s004.xls]

## Sheet: CSRexp3
CLID	NAME	GWEIGHT	138	141	149	143	70	145	14	13	6	21	124	12	117	88	68	76	146	105	101	63	62	32	54	52	102	85	61	7	129	157	127	126	93	110	57	74	23	26	100	120	109	155	122	116	95	96	113
IMAGE:232586	|| Transcribed locus || Hs.540583 || 113728	1	0.107	0.297	-0.223	-0.243	-0.6656	0.607	0.06311	0.9531	0.09004	1.263	-0.333	-0.4	0.197	-0.3418	0.3944	-1.152	0.617	-0.7287	0.06818	0.06441	-0.5256	-0.2625	0.0764	0.5864	-0.7518	-0.6218	-1.166	-0.13	-0.433	-0.7381	-0.793	-0.383	0.4982	-0.5087	-0.5936	-0.5656	0.2631	0.1975	0.5482	-0.4041	0.3713	-1.408	0.647	-0.4119	0.1382	0.7582	-0.343
IMAGE:78353	MT1F || Metallothionein 1F (functional) || Hs.438737 || 107373	1	1.097	-0.1126	-0.2326	-1.044	-1.308	0.04742	-0.4028	-0.1428	-0.06656	1.947	-1.253	-1.357	0.5174	-0.9528	-0.2176	-0.9984	0.6174	-2.407	0.4372	-0.007598	0.002402	-2.183	0.2363	1.216	-1.043	-0.1928	-2.748	-1.037	0.7874	-0.9049	-0.3526	0.1474	1.947	-0.867	-0.2037	-1.058	-0.4128	-0.4632	1.157	-0.1926	1.403	-1.575	-0.7526	-0.4626	0.2572	1.057	-2.433
IMAGE:1900149	RNF41 || Ring finger protein 41 || Hs.436596 || 308338	1	0.4131	-0.6369	-0.4869	-0.7069	-0.1783	0.06306	0.002235	-0.6378	-0.01584	0.5722	-0.6269	-0.9458	-0.1969	-0.1285	-0.1883	-0.5585	0.5931	-0.1596	0.7515	0.5217	-0.2683	-0.3562	0.02007	0.7501	0.3015	0.3115	0.09166	-0.4858	-0.04694	-0.008862	-0.5569	0.3731	0.2485	0.1104	0.5401	0.2117	-0.1878	-0.2162	0.7315	-0.2169	0.0004077	0.2711	0.3831	0.1931	0.3315	0.1415	-0.2469
IMAGE:1899230	MT1L || Metallothionein 1L || Hs.458273 || 307038	1	0.623	-0.377	-0.307	-0.957	-0.2482	0.02299	-0.3945	-0.6345	0.2493	1.095	-1.277	-1.281	-0.03701	-0.2114	-0.6582	-1.701	1.353	-1.084	0.5086	0.4118	-0.1382	-1.147	0.1566	0.9866	-0.2114	-0.2114	-0.6082	-1.491	-1.107	-0.2823	-0.577	0.573	0.9286	-0.01444	0.1166	-0.1382	-0.2845	-0.8169	1.119	-0.437	0.5456	0.1277	-0.007008	-0.137	0.2786	0.6986	-0.707
IMAGE:854122	ARSD || Arylsulfatase D || Hs.349326 || 226055	1	0.4737	0.3037	-1.246	-0.3863	-0.269	0.4537	0.535	-0.535	-0.2953	-0.105	-0.7219	-0.3893	-0.2874	-0.1429	-0.02901	0.3571	-0.04632	0.8427	1.107	0.631	0.571	-0.7746	0.1719	-0.7481	-0.04293	0.8471	-0.629	0.1607	0.6837	-0.5604	1.064	0.1537	1.247	-0.2473	1.312	0.391	0.495	-1.095	0.1671	0.4137	-0.07126	0.2996	-0.2163	0.1037	-0.01293	-1.233	-0.7063
IMAGE:755145	VIL2 || Villin 2 (ezrin) || Hs.403997 || 109379	1	-0.004136	0.2759	-0.3041	0.4359	-0.06991	0.1459	0.9389	-1.031	0.2336	-0.05111	-0.1841	-0.7064	-0.1641	0.8501	-0.5199	-0.7399	-0.04414	0.7907	1.06	0.4301	1.56	-0.3993	0.2392	0.2092	-0.1999	-0.1099	0.5401	-0.4064	-0.4641	0.6183	0.01586	1.416	0.8401	0.4307	0.5292	0.4801	0.4889	-0.9293	-0.05989	-1.054	-0.9993	0.8183	0.6659	1.616	0.3801	-0.3299	0.6659
IMAGE:324225	RARRES3 || Retinoic acid receptor responder (tazarotene induced) 3 || Hs.17466 || 116761	1	1.962	1.482	0.4616	1.172	0.196	-0.5284	-1.462	0.7677	-0.6644	0.007675	-0.2684	0.01562	0.4816	-0.4218	0.476	0.1982	0.9016	-1.411	-0.7018	0.796	0.596	1.412	0.5477	-0.002255	-0.1218	-0.8218	0.976	1.086	1.322	2.173	-0.9484	-1.668	-0.1218	0.06854	1.848	0.176	-2.522	-2.308	-0.7718	-0.9384	0.6385	-0.7666	-0.9584	-0.6884	-0.001783	-0.3818	-1.378
IMAGE:80484	P8 || P8 protein (candidate of metastasis 1) || Hs.418692 || 106252	1	-0.5369	0.1531	-2.367	-0.6669	-1.42	-1.247	-1.05	0.9103	-0.1492	-1.18	-0.08687	-0.4192	0.7631	0.0267	1.97	-0.3933	2.423	-1.235	-0.9633	0.7004	-0.2496	1.428	-0.9286	-0.1386	-1.633	-1.333	-1.15	-1.619	-1.587	0.3241	-1.487	-2.867	-1.183	-1.345	-1.639	-0.1696	-2.15	-1.692	0.0867	0.5531	0.02536	-0.3121	-0.1469	-0.2069	0.3567	0.4367	0.4331
IMAGE:783698	LPIN1 || Lipin 1 || Hs.81412 || 105905	1	0.6833	0.8033	-0.04674	0.3033	0.3485	-0.2967	-0.5746	0.5554	0.3051	-0.5446	0.2333	0.2151	-0.04674	-0.4511	-0.09149	0.3189	0.4133	-0.6582	-0.8911	-0.9515	-1.621	-0.007573	-0.8416	0.2884	-0.1411	-0.7211	0.5385	-0.2749	0.5233	0.455	-0.1867	0.1033	-0.05111	-0.3782	-0.8716	0.3385	-0.1646	-0.3086	0.01889	-0.1867	-0.9082	0.163	0.3033	-0.3967	-1.021	-0.5911	-0.4267
IMAGE:289505	LOC201895 || Hypothetical protein LOC201895 || Hs.500350 || 225396	1	0.531	-0.619	-0.149	1.231	-0.08446	0.07096	0.405	0.585	0.05283	0.285	0.281	0.1428	-0.09904	-0.1207	0.1255	-0.1407	1.561	0.8012	0.1593	0.2055	0.08554	-0.4463	0.3766	0.4766	0.2093	-0.02069	0.5455	0.01283	0.961	0.4052	0.851	0.08096	0.2593	-0.06884	0.02662	0.2555	0.185	-0.5663	-0.3607	-0.339	-0.3188	0.4752	0.371	-0.309	-0.4807	-0.5107	-0.479
IMAGE:809894	ACAS2 || Acetyl-Coenzyme A synthetase 2 (ADP forming) || Hs.189998 || 103201	1	0.4266	0.7666	0.02665	-0.2234	-0.2317	0.006647	-0.1114	-0.5014	0.3237	0.04859	0.09665	-0.3363	0.09665	0.1416	1.328	0.01164	-0.003353	-0.3742	0.2316	-0.08174	-0.2217	1.093	0.3084	0.4384	-0.7584	-0.4584	0.02826	-0.03632	1.247	0.06275	-0.2734	-0.4134	-0.5884	0.3058	-0.07162	-0.5317	0.01859	0.1028	-0.6384	-0.06335	-0.04424	1.113	0.6966	-0.2934	0.02164	-0.7384	-0.02335
IMAGE:810791	MNAT1 || Menage a trois 1 (CAK assembly factor) || Hs.72870 || 105953	1	-0.1666	0.1434	0.07337	-0.6666	0.03069	-0.04663	-0.2789	0.07556	0.05569	-0.07888	-0.1966	-0.07431	-0.2566	0.2457	-0.07931	0.3757	-0.2066	-0.06556	0.5357	0.5907	0.1507	-0.2081	-0.5475	-0.2975	-0.04427	-0.2443	0.1207	0.2457	-0.2466	0.2596	0.08337	0.4534	-0.1943	-0.1056	0.4625	-0.1393	-0.03888	0.1819	0.5757	-0.05663	0.4144	0.1896	0.3134	0.5134	-0.1543	0.3757	0.1634
IMAGE:2028294	MTHFD1 || Methylenetetrahydrofolate dehydrogenase (NADP+ dependent), methenyltetrahydrofolate cyclohydrolase, formyltetrahydrofolate synthetase || Hs.509628 || 308091	1	-0.08989	0.4301	0.1601	-0.4699	0.4581	-0.2999	-0.1008	-0.2508	0.134	0.4992	-0.1199	0.03397	-0.1899	0.7064	-0.1019	-0.9836	-1.29	-1.096	0.8164	0.3151	-0.2119	0.1761	0.1396	-0.1704	-0.8136	-0.5436	-0.3619	0.534	0.4801	0.226	-0.4999	-0.05989	-0.7736	0.3236	0.6196	-0.5019	-0.01078	-1.084	-0.2636	0.1001	0.1036	1.226	0.8001	0.04011	0.1364	-0.2336	0.1901
IMAGE:469297	BHLHB2 || Basic helix-loop-helix domain containing, class B, 2 || Hs.171825 || 161486	1	0.379	0.779	1.029	-0.171	0.427	0.129	0.2733	-0.5867	-0.2411	-0.1167	-1.211	-0.6611	-0.101	0.4564	-0.303	-1.374	-0.241	0.2776	0.7364	0.03699	0.747	-0.2302	-1.027	-0.7973	-0.5936	-0.05364	-0.103	-0.5411	0.139	0.3115	-1.141	1.179	-0.4536	0.3576	-0.3073	-0.263	-0.6267	0.9998	-0.1836	-0.361	-0.3424	0.4615	0.899	0.159	-0.7036	-0.5536	0.279
IMAGE:665445	SUMF1 || Sulfatase modifying factor 1 || Hs.350475 || 118968	1	0.356	0.356	-0.874	-0.05397	0.05274	0.106	-0.4153	-0.3553	0.3299	0.2847	-0.714	-0.1221	-0.7177	0.1336	1.733	0.4536	-0.2595	-0.2256	-0.5864	-0.3023	1.133	-0.2253	-0.1284	-0.05836	-0.3864	-0.4164	-0.3683	-0.6001	0.04603	-0.1983	-0.224	-0.394	-0.0264	0.6244	-0.5984	-0.1073	-0.5053	0.8147	-0.5464	-0.817	-0.1916	0.1617	2.776	-0.614	-0.0564	-1.256	-1.434
IMAGE:1942271	WDHD1 || WD repeat and HMG-box DNA binding protein 1 || Hs.385998 || 316237	1	0.5253	0.1653	0.4253	-0.6547	-0.2116	-1.345	-0.3906	0.7294	-0.7441	0.5494	0.1853	0.7659	1.065	-0.502	0.3284	-0.252	-0.3647	-1.347	0.06795	0.1384	-0.5116	0.1322	-0.1773	0.3127	0.128	-0.03205	-0.01159	0.2559	-0.3447	-0.4406	-0.1647	-0.6847	-0.792	0.2534	-0.8673	-0.5816	0.6594	-0.3778	0.558	0.7653	0.4034	-0.6706	-0.0247	0.3953	-0.222	-0.252	0.7953
IMAGE:195040	SLC22A3 || **Solute carrier family 22 (extraneuronal monoamine transporter), member 3 || Hs.242721 || 110073	1	0.4918	0.8618	-0.7782	0.4118	-1.201	-1.398	0.8693	-0.1407	-0.3147	0.4793	-0.1582	0.3353	0.7318	-0.3763	-0.641	-0.4463	-0.9182	-1.572	-0.6963	0.489	-0.451	0.3703	-0.1631	-0.4231	-0.3063	0.2837	0.419	3.315	0.2318	0.4007	-1.238	-0.2482	-0.2963	0.2281	1.437	0.219	0.8693	-1.02	0.5637	0.6418	0.5481	0.1507	-0.06818	-0.4582	-0.1263	0.5637	-0.4782
IMAGE:970591	HMGB1 || High-mobility group box 1 || Hs.434102 || 117268	1	-0.1025	-0.2325	-0.06254	0.08746	0.05641	-0.01254	0.6479	0.2479	0.2471	0.2579	0.1375	0.4671	0.5275	0.1765	-0.3736	-0.3635	0.1175	-0.1898	0.03646	0.06641	0.1164	0.2389	0.07926	-0.01074	0.07646	0.02646	0.5764	0.4671	0.03746	0.4124	0.1575	0.1275	0.5065	0.01016	-0.2507	0.1464	0.4979	0.2389	-0.04354	-0.06254	-0.3398	-0.007613	0.03746	-0.2025	0.2065	0.4665	0.4675
IMAGE:251452	ARMCX3 || Armadillo repeat containing, X-linked 3 || Hs.172788 || 98399	1	0.1991	0.1801	-0.07647	-0.0798	0.4203	0.2666	-0.3655	-0.4255	-0.05092	0.05447	-0.04991	-0.3309	1.259	0.03612	-0.1597	0.5761	-0.1238	1.039	0.1361	-0.05967	-0.05967	0.1691	-0.1236	-0.2236	0.01612	0.3361	-0.4197	-0.4609	-0.8409	0.3283	-0.1272	-0.3854	0.6161	0.009372	0.6064	-0.05967	0.3745	-0.2309	-0.7439	-0.1109	-1.091	1.008	0.2291	-0.2009	0.4461	0.8061	-0.03091
IMAGE:265060	KIT || V-kit Hardy-Zuckerman 4 feline sarcoma viral oncogene homolog || Hs.81665 || 99028	1	0.1986	-0.4814	-0.2214	-0.3714	-0.4473	0.1486	-0.6673	-1.517	-0.4923	-0.7373	-0.3114	0.1977	-0.7514	-0.6132	0.7027	4.797	-1.021	-0.106	-0.3232	0.6127	0.4027	-0.1023	0.3082	0.5882	1.187	-0.4732	0.1227	-0.2423	0.3786	0.7579	0.9086	1.449	-0.2432	0.184	0.5582	1.243	0.9227	2.118	-0.2232	0.8786	-0.116	0.6879	-0.0214	-0.0314	-0.05318	-0.2032	-0.8214
IMAGE:1526789	MYBL1 || V-myb myeloblastosis viral oncogene homolog (avian)-like 1 || Hs.300592 || 224759	1	-0.1091	-0.1981	0.8919	-0.3294	0.4967	-0.3156	-0.06361	-0.2236	-0.6603	0.1164	-0.06214	0.05965	0.2429	-0.302	0.1767	0.228	0.005194	-0.0239	-0.702	-0.2933	-0.5833	-0.08451	0.5469	0.1669	1.318	0.188	0.3867	-0.6403	2.152	1.19	1.452	0.3649	-0.05202	-0.7119	-0.05315	-0.1233	-0.3036	-0.8745	0.148	0.4019	-2.032	0.6326	0.03386	0.1309	-0.02202	-0.112	-0.2281
IMAGE:260696	HRB2 || HIV-1 rev binding protein 2 || Hs.511765 || 114024	1	0.5336	-0.3764	-0.3464	-0.04641	-0.4329	-0.6164	-0.1686	0.9114	-0.6379	0.3614	0.3436	0.08213	0.09359	-0.4027	0.2871	-0.6027	0.7036	-0.3241	-0.03268	0.1071	-0.1729	-0.0003685	0.2094	0.2094	0.6873	0.3673	0.4971	-0.06787	0.2936	1.073	-0.3064	0.2336	-0.2327	-0.2341	-0.7506	-0.4429	0.4814	0.1696	0.1973	0.9236	0.7459	0.5829	-0.5764	-0.2364	0.1173	0.2873	-0.5364
IMAGE:782460	DCBLD2 || Discoidin, CUB and LCCL domain containing 2 || Hs.173374 || 115972	1	-0.6128	-1.383	0.2372	-0.4428	-0.4011	0.3172	-0.4196	-0.3396	-0.2786	-0.6096	-0.03284	0.3914	-0.9328	-0.5226	-1.031	0.8174	-0.2928	-0.3836	-0.4226	-0.3811	-0.6111	-0.6086	0.218	-0.572	0.5574	-1.113	-0.9811	-0.6486	0.6272	-0.2285	-0.07284	-0.4228	0.3774	-1.084	-1.512	-1.091	0.1704	0.4914	-0.1026	-0.1028	-0.6936	-0.3285	-0.4028	-0.3928	-0.3226	-0.2526	-0.8028
IMAGE:265494	DCBLD2 || Discoidin, CUB and LCCL domain containing 2 || Hs.173374 || 114947	1	-0.6244	-0.6444	0.1756	0.4456	-0.402	1.296	-0.3969	-0.09694	0.0353	-0.1069	-0.1444	0.0753	-0.05439	-0.0581	-0.752	-0.1981	0.1656	0.02989	0.2519	-0.412	-0.562	-0.7689	0.1725	-0.0475	0.8019	-0.1081	-0.702	-0.5947	-0.4844	-0.1418	-0.6844	-1.634	-0.7881	-0.6101	-1.307	-0.612	0.3531	0.05114	0.5419	0.9156	-0.6001	1.068	-0.05439	0.2156	0.2419	0.5819	-0.6444
IMAGE:263200	DCBLD2 || Discoidin, CUB and LCCL domain containing 2 || Hs.173374 || 111367	1	-3.361	-1.171	0.7694	1.313	-0.4897	0.3194	-0.803	-1.573	-0.9996	-0.863	0.1594	0.9804	0.5794	-0.7827	-0.8297	0.4873	1.205	-1.968	-0.2627	-0.06968	-0.5397	0.2503	0.4098	-0.2202	0.2873	-1.373	-1.07	-0.0396	-1.051	0.006402	-2.361	-2.041	-1.203	-0.6684	-2.65	-1.44	0.937	-0.2197	0.7373	1.719	-0.1784	0.5864	0.4294	0.9294	1.127	1.147	0.5694
IMAGE:754588	MGC4308 || Hypothetical protein MGC4308 || Hs.128861 || 112997	1	-0.21	-0.62	-0.09004	0.07996	-0.7634	-0.95	-0.161	0.08897	-0.6161	-0.433	-0.37	-0.2361	-0.28	-0.3387	-0.5034	0.5913	0.3	-0.1015	-0.5387	0.1666	-0.4034	0.256	-0.1591	-0.1191	0.4713	-0.4487	0.09663	-0.3561	0.91	0.685	0.16	0.15	0.4213	-0.2815	-0.1791	-0.3334	0.04697	-0.174	-0.1987	0.45	-0.4215	0.955	0.73	0.009959	-0.1187	0.04133	-0.41
IMAGE:1928791	F3 || Coagulation factor III (thromboplastin, tissue factor) || Hs.62192 || 308977	1	-0.5313	-0.1841	1.009	0.04015	-0.8257	0.1337	-0.05516	-1.115	0.9298	0.9748	1.819	0.2298	0.4587	-0.7056	0.3143	0.2944	0.05015	-1.031	0.1144	-0.7857	-1.176	-0.3409	-0.1069	0.1631	-0.1556	-0.6856	-1.246	-1.71	-1.351	0.4292	-0.6613	-0.2213	0.1144	-0.7846	-1.677	-1.736	0.8848	-0.888	0.2844	0.09972	-0.3046	0.5022	-0.5541	-0.5413	-0.08562	0.7444	-0.8113
IMAGE:842973	PA2G4 || Proliferation-associated 2G4, 38kDa || Hs.374491 || 106684	1	-0.141	0.08901	-0.241	-0.351	-0.09689	-0.0009946	-0.1092	-0.3092	-0.08835	0.09075	-0.04099	-0.2884	0.449	-0.1741	-0.3069	-0.2141	-0.391	-0.3238	-0.04409	-0.1769	-0.3969	-0.125	-0.2834	-0.09338	-0.1041	-0.2641	0.02311	-0.6884	0.169	0.1897	-0.08099	-0.131	-0.03409	-0.3138	-0.6134	0.03311	-0.3992	-0.02502	-0.09409	0.279	-0.9138	0.3097	-0.09099	0.109	-0.2441	-0.1441	0.309
IMAGE:626841	MET || Met proto-oncogene (hepatocyte growth factor receptor) || Hs.419124 || 118174	1	0.2012	0.3612	0.6312	0.07124	-0.1331	0.4912	-0.5757	-0.4257	-0.4729	-0.4057	-0.08876	0.06708	-1.039	-0.7297	-0.5831	0.2803	0.6012	0.7225	-0.06973	0.1169	1.067	0.415	1.211	0.2512	1.23	2.1	-0.03313	0.6971	0.7712	-0.3488	1.321	-0.3688	0.9903	-0.1575	0.5612	-0.003132	-0.7457	-1.855	0.09027	-0.05876	-0.9375	-0.1288	0.02124	-0.1388	-0.03973	-0.1097	-0.9888
IMAGE:785819	MRPS6 || Mitochondrial ribosomal protein S6 || Hs.268016 || 310090	1	-0.4794	-1.349	-1.369	-0.7994	-1.346	0.1506	-1.106	-1.706	0.9559	0.07367	-0.4094	-0.1341	-1.269	0.1738	-0.09638	3.024	0.8606	-1.218	-0.8162	0.7936	-0.3764	0.298	-0.7296	0.8704	2.534	-0.9762	-0.8764	1.476	2.121	-0.09287	-0.4294	1.161	0.2038	1.532	-2.1	0.1336	-0.2063	0.05799	0.5938	1.841	2.032	0.9171	0.3426	-0.009403	0.5938	-0.006219	-1.079
IMAGE:839882	MRPS6 || Mitochondrial ribosomal protein S6 || Hs.268016 || 105472	1	-0.7399	-0.5299	-0.8299	0.6201	-1.428	-0.9199	-1.585	-2.175	0.9169	0.1046	-0.5999	-0.1031	-2.26	0.09086	-0.1683	2.691	0.9801	-1.201	-0.5591	0.6817	-0.8183	0.8265	-0.6377	0.8023	2.781	-0.7091	-1.168	1.427	1.86	-0.533	-0.03985	1.03	0.4909	1.319	-1.798	-0.1783	-0.3754	0.5565	0.8109	1.51	2.129	1.217	-0.009852	-0.09985	0.2909	-0.7291	-1.79
IMAGE:366042	PBXIP1 || Pre-B-cell leukemia transcription factor interacting protein 1 || Hs.505806 || 98659	1	-0.02349	0.2765	0.1765	-0.07349	0.1873	-0.1235	0.3616	0.5416	0.2312	0.001607	-0.4435	-0.3588	0.07651	0.3208	-0.1227	-0.4092	-0.2035	-0.4446	0.5308	0.01729	0.1773	0.03166	-0.2969	-0.3669	-0.2492	-0.7392	-0.4727	-0.1288	-0.09349	-0.09255	-0.5935	-0.4035	0.2008	-0.3646	0.2031	0.1773	-0.1384	-0.1483	-0.05922	-0.3735	0.07541	0.5674	0.7865	0.3765	0.1308	-0.3692	0.3165
IMAGE:70152	DKFZP586A0522 || DKFZP586A0522 protein || Hs.288771 || 114324	1	0.07975	0.2397	-1.05	0.1397	0.5359	0.6897	-0.08451	-0.1745	0.1311	-0.1145	0.4097	-0.6689	-0.2803	0.1352	-0.2041	0.1252	-0.3603	1.477	0.8452	0.07592	0.2659	0.2478	0.6878	1.108	0.1152	0.3352	0.5459	0.3811	0.7897	1.112	1.13	0.5497	0.3652	1.067	1.358	0.7459	0.2655	-1.232	0.5652	0.2997	0.7065	2.262	1.27	0.8697	0.8152	-0.3748	0.04975
IMAGE:79412	C5orf4 || Chromosome 5 open reading frame 4 || Hs.10235 || 108121	1	0.8324	0.8224	0.7124	2.282	0.9919	0.2853	-0.2988	-0.1778	-0.266	-0.2332	0.09241	0.461	-0.02359	-0.3053	0.6719	1.715	-0.1293	1.921	-0.2153	0.6309	0.5319	0.5529	-0.6028	0.8372	1.255	0.3247	1.702	0.121	0.7224	-1.097	0.2524	-0.09759	-0.5753	-1.229	2.697	0.8219	0.5812	-0.3433	1.575	-0.6243	0.3112	1.073	1.572	-0.1076	0.8347	0.3847	-0.4576
IMAGE:741954	SLC25A23 || **Solute carrier family 25 (mitochondrial carrier; phosphate carrier), member 23 || Hs.535721 || 222752	1	-0.2037	0.8363	0.1763	-0.1937	0.2328	-0.3637	0.7906	1.021	0.4988	0.3206	-0.3937	-0.1612	-0.1037	0.7028	0.5928	-1.187	-0.3437	0.06964	0.8528	1.143	1.663	0.5405	-0.6288	-0.08877	1.033	0.4928	0.7328	-0.08119	-0.2837	-0.8903	0.8463	0.0763	-0.7572	0.3096	0.2412	-0.05723	-0.7794	0.008808	-0.0072	0.0263	-0.4604	1.24	0.0563	0.4563	0.2328	-0.5072	0.7263
IMAGE:249949	H2AFV || H2A histone family, member V || Hs.301005 || 111917	1	1.017	0.3375	-0.4025	0.7253	-0.07052	-1.423	-1.141	0.5288	-0.05677	-0.06119	0.6575	0.003232	1.527	0.01572	0.7295	1.486	0.1175	0.1995	-0.4743	0.1195	1.109	-1.628	0.2303	0.1003	-0.6443	1.576	0.1795	-0.4568	0.9675	0.5579	-1.893	-1.063	-1.584	-0.3005	0.09028	-0.2705	-1.291	-1.088	0.06572	0.3675	1.219	-0.3821	0.5975	0.3375	0.3557	0.3357	0.5775
IMAGE:298409	FABP3 || Fatty acid binding protein 3, muscle and heart (mammary-derived growth inhibitor) || Hs.534324 || 100426	1	1.99	0.2397	0.7197	-0.03033	0.9809	-0.2366	-2.626	-0.686	0.1963	0.314	-0.06033	-0.5837	2	0.5093	1.601	2.169	1.25	0.642	0.5623	0.1809	2.601	0.8056	0.6682	1.208	0.3633	2.209	-0.2791	-0.1037	2.18	0.7305	-1.7	0.3297	-1.231	-0.548	-0.4118	-0.6291	-1.076	-1.019	1.089	-1.21	1.372	-0.3095	1.33	0.5197	0.5193	-1.161	-0.9303
IMAGE:33122	TBRG1 || Transforming growth factor beta regulator 1 || Hs.443668 || 107509	1	0.1218	0.3918	0.09179	0.3318	0.3887	-0.1682	-0.06086	0.4491	-0.4418	-0.1809	0.04179	0.4482	0.7018	0.1484	0.4287	0.1684	-0.1082	0.2662	0.2884	0.07866	0.2787	0.2199	0.3145	0.3145	0.3084	0.3784	0.5187	-0.03175	-0.3082	0.6582	-0.4782	-0.8482	-0.5716	0.02616	0.05446	-0.1613	-0.02086	0.03991	0.3984	0.3618	-0.1338	1.238	0.1718	0.1318	0.3184	0.3384	0.9318
IMAGE:841238	|| || || 119897	1	0.8028	0.2317	0.3638	0.9158	0.5271	0.09409	0.4417	1.432	-0.04459	0.7117	0.5218	1.065	0.1828	-0.005515	1.067	-1.906	0.3295	0.7215	0.2745	0.8871	-0.3129	2.201	1.48	0.5498	0.5845	1.754	0.5971	-0.6546	0.5778	0.3593	0.4838	0.2428	1.224	-0.3685	-0.6302	-0.5429	0.5517	-1.219	0.2745	0.3838	0.486	0.2693	0.4078	0.3928	0.02448	0.5145	0.2417
IMAGE:346834	FLJ10618 || Hypothetical protein FLJ10618 || Hs.144130 || 223737	1	0.07753	0.5475	0.1675	0.4425	0.5773	1.148	-0.3705	0.1595	-0.1516	-0.04047	-0.1825	0.6739	-0.09247	0.1182	-0.3827	1.288	0.8575	-0.4039	-0.1118	0.2473	1.267	0.6873	0.3402	-0.1898	0.8782	0.1782	0.3673	-0.3661	1.368	1.123	0.2275	-0.6825	-0.7018	-0.01393	-0.6498	0.1073	0.6395	0.8173	0.4282	0.4575	0.5661	0.7627	0.03753	0.7475	0.8082	0.5282	-0.1425
IMAGE:713031	RNU22 || RNA, U22 small nucleolar || Hs.433345 || 226368	1	0.2594	0.08936	0.3994	1.169	-0.1086	0.3194	-0.9375	-0.6075	0.06724	0.2225	0.9794	0.8272	-0.4906	-0.2195	0.5114	0.3205	0.8994	0.2452	0.4005	0.5214	-0.4386	0.6814	0.5857	0.1457	1.79	0.6405	0.2814	0.3672	1.789	1.727	0.8094	0.7494	0.6305	-0.2548	0.3457	0.7414	1.252	1.951	1.22	1.489	-0.6448	0.08714	0.6294	-0.1006	0.2305	0.4005	-0.2606
IMAGE:290162	ANKRD32 || Ankyrin repeat domain 32 || Hs.91846 || 100857	1	1.271	0.6212	0.8012	1.931	0.439	0.5712	0.4889	1.349	0.3161	0.6989	0.7212	0.2961	0.6812	0.2296	0.479	-0.02042	0.1412	-0.02724	0.5196	-0.04099	0.539	1.334	0.7557	0.4957	1.27	0.7696	0.609	0.2861	0.1912	0.6041	0.5112	0.5512	0.2496	-0.1172	0.04571	0.739	1.329	0.384	0.7596	0.3412	0.2028	0.2041	0.3512	0.4212	0.3796	0.6796	0.3112
IMAGE:431477	CENPJ || Centromere protein J || Hs.434229 || 226958	1	0.3567	0.2657	-2.533	0.2847	0.2269	0.2756	0.7651	0.5241	0.3159	0.4251	1.397	1.206	1.127	0.9161	0.5369	0.1461	0.1545	-0.2563	-0.1539	0.1069	-0.4231	0.5935	-0.1454	0.1046	0.2861	-0.3339	0.7469	0.6859	-0.6633	1.137	0.3367	-3.363	0.04614	-0.4063	-0.4754	-0.4131	1.345	0.3635	1.466	1.167	0.04373	0.8368	0.4567	1.047	0.6761	1.626	1.027
IMAGE:742806	TFDP2 || Transcription factor Dp-2 (E2F dimerization partner 2) || Hs.379018 || 98520	1	0.4354	0.3254	-0.1846	-0.3046	0.006051	0.2054	0.2379	1.438	0.29	-0.2021	0.1054	0.73	0.5054	0.1645	0.2561	0.02455	-0.7446	0.5242	0.5845	-0.0677	1.006	0.5706	0.4033	0.02327	0.3945	1.535	1.216	-0.59	0.9954	1.212	1.425	-1.095	0.3545	-0.02582	-0.006733	0.3561	0.06793	0.07055	-0.9855	-1.025	-0.8458	1.032	0.5654	0.6154	-0.4055	-0.8055	0.1254
IMAGE:530237	LOC339924 || Hypothetical protein LOC339924 || Hs.4094 || 117796	1	0.1335	0.3135	-0.6365	0.2535	0.2624	0.2735	-0.3123	-0.00234	0.3906	0.4877	-0.6965	-0.4594	-0.3665	0.3733	-0.5976	0.6233	1.104	0.6201	-0.1567	0.4624	0.1924	0.4464	0.2825	0.03253	0.09334	-0.3167	0.1424	-0.8894	0.8535	1.043	1.034	-0.9165	0.6733	0.1901	0.3325	0.9724	0.3977	-0.06361	0.4033	0.1135	-0.2499	0.5327	0.2535	-0.1965	-0.2667	0.2633	0.2735
IMAGE:32887	KIAA1363 || KIAA1363 protein || Hs.22941 || 222986	1	1.169	-0.2712	0.4888	-0.01119	-0.1021	0.8288	1.085	0.3145	0.5489	0.3445	0.9988	0.4489	-0.1012	0.7525	0.3079	0.06253	0.1388	0.456	1.003	1.218	0.2979	1.23	1.887	1.957	1.653	0.5925	2.058	0.2189	2.759	2.31	-0.6112	1.259	1.283	0.376	-0.8632	0.9779	-0.5855	-0.4703	0.03253	-0.1312	0.226	0.07001	0.7888	0.4488	0.1325	0.4625	-1.201
IMAGE:1670954	KIAA1363 || KIAA1363 protein || Hs.22941 || 315816	1	1.196	-0.5043	0.4757	-0.2743	0.1468	0.5757	1.189	0.4294	0.386	0.2094	0.9357	0.486	-0.2943	1.006	0.3668	0.1963	-0.4243	0.6218	1.196	1.357	0.4468	1.032	1.657	1.807	1.806	1.206	1.897	0.08601	2.736	2.92	-0.3443	1.806	1.586	0.1418	-1.013	0.7768	-0.5606	-0.5582	0.1063	-0.2543	-0.08816	-0.36	0.1957	0.5157	-0.3037	0.02628	-1.304
IMAGE:200741	KIAA1363 || KIAA1363 protein || Hs.22941 || 220149	1	0.8658	-0.3642	-0.1742	1.246	-0.05997	0.6158	-0.1484	-1.008	0.5054	1.052	1.886	0.8054	0.5858	0.3218	0.74	0.8018	0.3415	-0.08747	0.5418	1.29	-0.01997	1.791	1.923	2.003	1.962	1.792	1.81	0.5754	2.616	2.198	-1.024	0.2958	0.3818	0.5825	-0.8971	0.83	0.3716	0.8207	0.6918	0.4058	0.7325	1.498	0.7658	1.216	1.432	1.802	0.0058
IMAGE:273546	PAICS || Phosphoribosylaminoimidazole carboxylase, phosphoribosylaminoimidazole succinocarboxamide synthetase || Hs.444439 || 103802	1	0.1731	-0.1869	-0.5769	-0.2069	-0.3248	-0.4369	0.1221	-0.1979	-0.3596	0.2521	0.3631	-0.03958	0.9431	-0.635	-0.3548	0.245	0.7031	-0.6479	-0.235	-0.3148	-0.6348	0.1408	0.6412	-0.1088	0.425	0.385	-0.08479	0.1804	1.323	0.4896	0.2531	0.4331	-0.115	0.1321	0.5112	0.03521	0.3621	-0.2392	0.495	1.343	0.2621	0.6596	-0.2169	0.3831	0.525	0.235	-0.1669
IMAGE:462961	DHFR || Dihydrofolate reductase || Hs.83765 || 308362	1	0.7288	0.9288	0.6188	0.7888	0.01804	0.09882	0.1273	1.317	0.2978	0.5173	0.7088	0.5878	1.389	-1.178	0.338	-1.358	-0.2912	-2.305	-0.278	-0.412	0.508	0.4224	0.3875	-0.2325	0.472	0.902	0.138	-0.2322	0.3288	1.052	-1.621	-0.4412	-1.288	0.2549	-0.2125	0.118	1.397	-1.248	0.07205	0.2888	0.5949	0.9123	1.099	0.9088	0.372	0.08205	-0.1412
IMAGE:242840	C13orf1 || Chromosome 13 open reading frame 1 || Hs.44235 || 117863	1	0.1439	0.8039	0.09391	0.2939	0.3669	0.3339	0.3438	0.1538	0.001839	0.9838	-0.5161	-0.4182	-0.1461	0.08851	-0.2331	-0.2115	0.9639	1.121	0.4685	0.2969	0.8969	-0.7164	0.414	0.03396	0.1285	0.6185	0.9269	0.03184	0.1539	0.7854	0.4739	0.2239	0.4285	-0.179	0.324	0.4069	0.1338	0.2036	-0.2615	-1.306	-0.399	1.565	0.3239	-0.1361	-0.08149	-0.5915	0.003906
IMAGE:796996	IGBP1 || Immunoglobulin (CD79A) binding protein 1 || Hs.3631 || 113926	1	0.3015	-0.1285	-0.02851	0.1415	0.1221	-0.03851	0.1691	-0.4209	-0.2175	0.07909	-0.5885	-0.2875	-0.09851	-0.04427	-0.3979	-0.3443	-0.7485	-0.03043	0.3557	-0.03793	-0.1279	0.2646	0.601	0.211	0.1257	-0.2543	0.3721	0.3125	1.571	0.958	-0.2885	0.7015	0.6257	0.3996	1.301	0.3021	0.3891	1.105	0.1857	0.8515	0.00957	0.828	0.4115	0.2615	0.1357	0.7557	-0.2885
IMAGE:2316683	LOC93081 || Hypothetical protein BC015148 || Hs.398111 || 319981	1	0.5522	0.3778	0.4633	0.4722	0.3386	0.2178	0.1392	0.0492	-0.4329	0.3292	0.3822	0.4571	-0.2178	0.6813	-0.4214	-1.209	0.03221	6.778e-05	1.201	0.1586	0.5686	1.483	0.9788	1.279	0.3113	0.8613	1.429	1.777	0.04221	1.653	0.5622	-0.1378	1.111	-0.7599	0.5218	-0.5814	-0.2008	-1.247	0.9813	-0.3578	-0.2569	1.513	0.5922	0.02221	-0.1387	-0.2987	-0.4178
IMAGE:69378	EGFR || Epidermal growth factor receptor (erythroblastic leukemia viral (v-erb-b) oncogene homolog, avian) || Hs.77432 || 108730	1	-0.05166	0.7283	0.8883	-0.4617	-0.5261	-0.6817	0.009055	0.9791	0.04681	0.6591	-0.4217	0.03681	-0.3117	-0.3594	-0.7061	-0.2594	1.168	0.3385	0.6506	1.594	0.4239	0.9185	0.06416	1.344	1.211	0.6606	0.4539	0.3768	2.528	1.348	1.918	0.1383	1.531	1.118	0.5142	-0.09608	0.01906	-0.6015	1.981	1.878	0.6485	1.768	-0.07166	-0.5617	-0.3194	0.1006	-0.5317
IMAGE:1474390	|| || || 227068	1	0.3118	0.2718	0.5318	0.2018	-0.0442	0.05183	-0.6409	0.8491	0.07538	0.4891	0.5318	0.6654	0.5718	0.6927	0.2158	-0.9773	-0.5482	-0.1342	0.0127	1.446	-0.8142	-0.1104	0.04001	0.26	0.3327	0.1227	0.1658	-0.05462	0.7218	1.248	0.3718	-0.1482	0.5027	-0.2342	0.47	-0.2342	1.019	0.6396	0.5727	0.4018	1.136	-0.8016	-0.1782	-0.6382	0.6027	1.023	0.4318
IMAGE:810326	C17orf27 || **Chromosome 17 open reading frame 27 || Hs.195642 || 104928	1	1.266	0.9758	0.7458	0.9858	0.1796	0.2358	-0.1918	1.348	0.1314	0.8282	0.3258	0.3914	1.106	0.6241	0.9096	-1.516	-0.2342	0.3477	-0.4959	-0.4504	-0.2104	0.8477	0.1508	-0.2192	-0.2059	0.05412	0.02956	-0.03856	0.5658	0.6886	-0.7242	-0.7142	-0.5059	-0.3623	0.5608	-0.2604	0.06817	-0.4423	-1.206	-0.2642	-0.1823	0.8586	0.2258	-0.3042	0.1241	0.2341	0.1258
IMAGE:50276	C17orf27 || Chromosome 17 open reading frame 27 || Hs.195642 || 120833	1	0.8892	0.5692	0.5292	0.7542	0.2779	0.4879	-0.4248	0.7052	-0.03214	0.7352	0.6992	0.5379	0.6092	0.4641	0.6079	-0.7459	0.4692	0.2679	0.06408	-0.1221	-0.06214	0.9329	0.1792	-0.2308	0.4441	0.5641	0.3979	0.1379	0.8392	0.9649	-0.9908	-0.1968	-1.266	-0.002139	0.4392	-0.08214	0.1652	-0.1871	-0.2059	0.07919	0.1379	1.415	0.3392	-0.06081	0.5541	0.3141	-0.07081
IMAGE:1581420	PARP14 || Poly (ADP-ribose) polymerase family, member 14 || Hs.152925 || 307677	1	0.9441	1.034	-0.02595	1.544	0.3101	-0.7259	-0.1945	0.5255	-0.6882	1.185	1.444	1.002	1.404	0.4694	0.4801	-0.5406	-0.09595	-1.094	-0.05058	0.3301	-0.3899	1.699	0.3855	0.02554	0.2994	0.2994	1.09	-0.04825	-0.1559	1.045	-1.216	-1.946	-0.5206	0.4063	-0.3645	0.4701	0.2955	0.09884	0.5594	0.7941	0.8163	0.6849	-0.2459	0.4841	1.039	0.9494	0.9441
IMAGE:196012	GLS || Glutaminase || Hs.128410 || 225594	1	0.7874	0.5174	0.5874	1.287	0.3658	-1.863	-0.8023	0.6177	-0.2646	0.7877	0.7374	0.1854	0.1474	-0.458	0.2658	-0.508	0.2274	0.1233	0.352	-0.04417	0.7958	1.346	1.235	0.1046	0.352	2.192	0.8258	1.535	1.067	2.19	-1.493	-0.6226	0.142	-0.2867	0.8346	0.1158	0.1777	-0.3942	0.432	1.447	0.4433	0.1998	0.6774	0.04739	0.782	-0.108	0.5274
IMAGE:627401	TNFAIP8 || Tumor necrosis factor, alpha-induced protein 8 || Hs.271955 || 114652	1	1.288	0.09826	0.3083	0.8083	0.6566	-0.4617	-0.2873	0.02271	-0.3518	1.283	0.3583	0.3382	1.098	-0.5499	0.3866	-0.6099	0.8083	0.1978	-0.2399	0.2366	0.2066	0.8753	1.187	-0.3834	0.8101	0.9801	0.7366	-0.1918	1.038	0.8535	-0.2417	-0.9717	0.1001	0.4378	0.2466	0.6966	0.06271	-0.1647	0.6001	1.058	0.1978	0.5685	-0.5617	-0.1117	0.1601	0.5401	-0.6017
IMAGE:270136	DLEU2 || Deleted in lymphocytic leukemia, 2 || Hs.446406 || 113602	1	0.1877	0.2477	0.01774	0.2277	0.2303	-0.05226	0.5973	0.6073	-0.1726	0.9273	0.4377	0.1674	0.8477	0.2695	-0.03973	-0.1505	0.8177	-0.03667	0.1395	-0.07973	-0.3097	-0.01723	0.1311	-0.1489	0.5295	-0.2105	0.5503	0.2574	0.7677	0.7489	0.3777	-0.1923	0.1295	-0.3567	0.01107	0.4003	0.9473	0.3828	0.4995	0.1177	0.2433	0.8089	0.3377	0.2177	0.3695	0.6395	1.068
IMAGE:586731	SDFR1 || Stromal cell derived factor receptor 1 || Hs.389371 || 99876	1	0.01689	0.1669	0.5369	0.4869	0.2523	0.7569	0.2767	0.2867	0.3502	0.2967	0.6069	-0.2398	0.2269	0.3161	-0.1437	-0.06391	-0.6031	0.08753	0.3861	0.03228	0.09228	0.235	-0.4524	-0.04236	0.2961	-0.5939	0.08228	-0.4898	0.01689	0.6846	0.2669	0.6569	0.4961	-0.1025	-0.2924	0.2623	0.6067	0.285	0.1061	0.05689	-0.2125	0.6246	0.1769	0.4069	-0.1039	-0.1239	0.06689
IMAGE:786573	GRB2 || **Growth factor receptor-bound protein 2 || Hs.411366 || 110427	1	-0.1488	0.1312	0.05124	-0.4288	0.2219	0.2612	0.01264	0.5826	0.1055	0.4326	-0.04876	0.1555	-0.4388	0.2288	-0.7681	0.8288	-0.9688	0.1688	0.2188	-0.1381	1.122	0.01255	0.03607	-0.5139	0.2888	-0.6512	0.07192	-0.2745	0.8912	0.8603	0.4912	-0.7288	-0.2612	-0.5112	0.1161	0.04192	0.4826	0.1925	-0.1112	-0.7188	0.2288	0.4003	0.4612	0.1212	-0.0712	-0.4412	-0.05876
IMAGE:753400	ACTL6A || Actin-like 6A || Hs.435326 || 114903	1	0.349	0.279	0.08897	-0.501	0.2521	-0.581	0.4194	0.2994	-0.2835	0.1394	-0.541	-0.0235	-0.311	-0.038	-0.6079	0.322	0.229	0.03525	0.692	0.7821	0.4721	0.03525	-0.04213	0.1379	0.382	0.372	0.2821	-0.2135	1.019	1.1	0.659	-0.01103	0.702	0.2553	0.007868	0.3821	0.4994	-0.06475	0.192	0.04897	-0.3447	1.02	0.359	0.269	-0.348	-0.598	-0.271
IMAGE:488017	MFGE8 || Milk fat globule-EGF factor 8 protein || Hs.3745 || 110764	1	0.3264	0.3764	0.2464	0.4664	-0.1794	0.01638	0.7506	0.1506	-0.03028	-0.08945	-0.04362	-0.1803	-0.2036	0.128	-0.3694	0.348	-0.2036	0.2132	0.648	0.02055	0.7606	0.1968	0.5387	0.3387	0.06796	0.398	0.3506	-0.1603	0.2864	0.6476	0.6064	1.156	0.808	0.3032	0.1887	0.4306	0.07055	0.6968	0.908	0.6864	0.3132	0.1876	-0.07362	0.5264	0.208	-0.152	-0.2936
IMAGE:825356	SNAG1 || Sorting nexin associated golgi protein 1 || Hs.432755 || 220556	1	0.4615	-0.1074	0.6237	1.044	0.5963	-0.06932	-0.298	-0.458	-0.4943	0.142	-0.09299	0.1357	-0.008544	-0.7798	0.8163	1.74	0.1762	1.036	0.9702	0.8363	0.5663	0.7336	0.3177	0.4477	1.64	0.8802	0.8163	0.3457	0.5037	1.424	0.5037	0.2037	0.3602	0.07563	0.1677	0.1963	-0.138	0.3236	0.06017	0.2581	0.1456	0.5037	0.1237	0.1227	-0.08983	-0.4698	-0.7863
IMAGE:266696	TCTEL1 || T-complex-associated-testis-expressed 1-like 1 || Hs.266940 || 220883	1	0.9983	0.5183	0.2783	0.3383	-0.1049	-0.3317	0.5839	-0.3361	-0.4745	-0.5261	-0.3017	-0.1245	0.1783	-0.4535	-0.3549	0.1165	-0.1017	0.7114	0.8665	0.04512	0.4551	0.1476	0.3893	-0.1607	-0.3935	0.7365	0.4251	0.1655	0.4783	0.7087	-0.4617	0.3983	1.146	-0.1786	0.5793	0.09512	0.06387	-0.05238	-0.1035	0.03826	-0.2886	0.7987	0.09826	0.2683	0.1965	-0.6635	-0.9017
IMAGE:1631194	TCTEL1 || T-complex-associated-testis-expressed 1-like 1 || Hs.266940 || 222281	1	0.5861	0.4961	0.07606	0.1561	-0.1676	-0.2819	0.4991	-0.07094	-0.8672	-0.6309	-0.3039	-0.01716	0.03606	-0.7057	-0.3176	0.4643	-0.2639	0.6224	0.9943	0.07242	0.5324	0.1999	0.4537	-0.3363	-0.1557	0.8643	0.6624	0.1428	0.7961	1.724	-0.05394	1.046	1.124	-0.09758	0.5537	0.09242	-0.01094	0.09992	-0.04568	-0.4239	-0.4776	0.664	0.1961	0.3961	0.05432	-1.086	-0.6229
IMAGE:896978	DCLRE1B || DNA cross-link repair 1B (PSO2 homolog, S. cerevisiae) || Hs.115660 || 220669	1	1.463	0.1934	1.743	1.123	0.04106	-3.557	0.2553	0.6016	-0.5621	-0.09465	-0.09663	0.1479	0.3134	-0.1228	0.8211	-1.993	0.3234	-0.4009	0.3972	0.6531	-0.01894	0.07926	0.03582	0.1758	-0.2628	-0.3128	-0.6689	0.01787	1.193	0.2282	1.493	-0.07663	0.8072	0.4691	-0.3942	-0.5089	0.6753	0.2481	-0.1598	0.5824	0.2491	1.148	-0.4266	0.3334	-0.3228	-0.9428	-3.197
IMAGE:812244	CKLF || Chemokine-like factor || Hs.15159 || 108394	1	0.5154	-0.3546	-0.1646	0.8854	0.1934	-0.8046	0.1921	0.5321	-0.6293	0.09548	-0.08455	0.3507	0.3554	-0.4039	-0.5166	-1.264	-0.01455	-0.526	0.1661	-0.1466	-0.8266	0.1903	-0.05482	-0.3648	0.8561	-0.4239	0.3834	-0.07929	0.4254	0.4845	-0.1946	-0.04455	0.4361	-0.256	-0.2748	-0.3166	0.1031	-0.1097	0.5361	0.4654	-0.156	0.7245	0.5154	-0.004552	0.05608	-0.4039	-0.9146
IMAGE:1915913	CLIC2 || Chloride intracellular channel 2 || Hs.54570 || 308003	1	1.482	0.4121	0.8121	0.4321	0.2887	-0.1679	0.5968	0.8668	-0.3706	0.5468	0.9121	0.7994	0.5021	-1.181	1.189	-0.5112	0.6321	0.2492	0.5788	3.029	0.7587	0.7328	0.468	0.178	2.269	1.329	1.579	0.4794	1.592	1.476	0.6521	0.7821	0.3588	-0.09957	0.178	0.3487	1.047	-0.1472	0.2788	0.5721	0.1104	-2.264	0.02212	1.472	0.5188	0.7488	0.1121
IMAGE:502333	NCOA3 || Nuclear receptor coactivator 3 || Hs.382168 || 116853	1	-0.06719	-0.7572	-0.06719	0.1328	-0.04439	0.3528	-0.1032	-0.1432	0.2439	0.2268	0.7228	0.7239	0.5828	0.1115	-0.03439	0.1715	-0.2172	-0.3744	0.06146	0.4456	0.02561	0.6894	-0.1712	0.4688	0.2515	0.1915	-0.08439	0.5539	0.07281	0.8895	1.063	0.5928	0.3215	0.6156	-0.5212	0.1656	1.127	0.8394	0.09146	0.6328	0.2756	0.8995	0.1928	0.7928	0.9515	1.591	0.3428
IMAGE:786078	POLE2 || Polymerase (DNA directed), epsilon 2 (p59 subunit) || Hs.99185 || 106528	1	0.638	0.218	-0.01203	0.678	0.582	-0.03203	-0.1209	0.05909	-0.2638	1.139	0.518	0.3462	0.878	-0.7748	1.742	-0.04475	0.575	-0.1584	0.08525	0.292	-0.198	0.7876	-0.4817	-0.5317	-0.09475	-0.6048	-0.728	0.7562	0.148	1.118	-0.852	-0.152	0.09525	-0.3084	0.4283	-2.098	0.2691	0.6476	0.7252	1.588	-0.01738	0.1375	0.978	0.708	0.1252	1.015	1.068
IMAGE:1474424	FAM33A || Family with sequence similarity 33, member A || Hs.69476 || 222167	1	0.4691	0.009129	-0.7409	-0.5309	0.1134	-0.4309	0.2738	0.4738	-0.4039	0.5038	-0.07087	0.6261	1.129	-0.3853	0.04344	0.1947	0.8891	-0.7309	0.2847	0.1134	-0.7166	-0.2122	-0.019	0.241	-0.07533	-0.8553	0.1634	0.4961	0.02913	1.663	-0.2109	2.549	-0.2653	-0.1309	-0.319	0.2634	0.7138	0.03781	0.4647	0.5291	0.2391	1.653	0.3491	0.05913	0.4047	0.6947	0.05913
IMAGE:823688	MAN1A1 || Mannosidase, alpha, class 1A, member 1 || Hs.255149 || 101342	1	1.144	0.6237	-0.1963	0.6637	0.1819	0.5437	-0.67	-0.08998	-0.8202	-1	0.1037	-0.2402	0.1437	-0.4879	0.1219	1.632	1.224	2.052	1.002	0.4519	1.232	-0.06059	0.3932	0.2132	0.4321	1.012	0.5519	-0.2302	0.3237	1.026	-0.5663	-1.336	0.1621	0.4419	0.3832	0.5819	-0.108	-0.02059	-0.6879	-0.5463	0.6419	0.6265	-0.2963	-1.136	-1.008	-0.2179	-0.6163
IMAGE:823659	FYCO1 || FYVE and coiled-coil domain containing 1 || Hs.257267 || 109641	1	0.4053	0.1353	0.3453	0.4153	-0.04427	0.8053	0.04434	0.1443	-0.2066	-0.2257	-0.1947	0.3734	-0.3347	-0.3045	0.5157	2.385	1.015	0.6526	0.3855	0.3557	0.6357	0.7963	0.3887	-0.02126	0.5255	0.5655	0.5357	-0.3766	2.435	1.148	0.4253	0.4353	0.07548	-0.1874	0.4287	-0.1043	0.2943	1.036	-0.1645	-0.1447	-0.2574	-0.4122	0.2153	-0.3247	-0.5745	-0.5345	-0.5547
IMAGE:295473	POLE3 || Polymerase (DNA directed), epsilon 3 (p17 subunit) || Hs.108112 || 116200	1	0.7961	-0.06387	0.7561	0.1861	-0.1609	0.4061	0.03246	0.1225	0.3537	0.2525	-0.2739	0.2237	-0.2839	-0.05738	-0.2109	-0.4274	-0.2189	0.2729	0.4326	0.1991	0.5891	0.6984	0.1404	-0.1796	0.6326	1.013	0.3791	0.05373	0.2761	1.749	-0.04387	-0.03387	0.2026	-0.5571	-0.3296	-0.1809	0.3925	0.2884	-0.5874	0.1661	0.7629	1.079	0.1761	0.006127	0.3426	0.002618	-0.1239
IMAGE:595637	ARID5B || AT rich interactive domain 5B (MRF1-like) || Hs.505084 || 103411	1	0.5498	-0.2002	0.6298	0.4598	0.2144	-0.4402	0.8396	0.5196	0.4211	0.7996	0.3398	-0.2989	0.2998	1.014	0.4044	-0.2161	0.01982	1.097	1.744	1.044	0.3644	0.5681	0.2769	0.9169	1.164	0.8739	1.024	0.4811	0.9498	1.212	0.5398	2.05	1.644	-0.2131	1.497	1.264	1.41	-0.1219	0.5739	0.8598	1.137	1.402	0.5698	1.7	0.6439	-0.1261	-0.8202
IMAGE:144797	ADAMTS1 || A disintegrin-like and metalloprotease (reprolysin type) with thrombospondin type 1 motif, 1 || Hs.8230 || 114187	1	-0.233	0.317	2.137	0.217	1.288	0.157	0.6206	0.3106	1.032	0.2406	0.267	-0.4776	-0.002961	0.3532	-0.4824	-1.587	0.117	-0.6055	0.9432	0.1676	1.958	-0.338	-0.7199	-0.7999	0.2232	-0.8368	-0.4124	0.002426	-0.133	1.451	-0.573	1.297	1.143	-1.065	-0.01992	-0.7224	0.6106	0.602	-0.1568	-0.553	-0.8955	0.2012	1.167	1.067	-0.6068	0.3832	-1.193
IMAGE:141815	JAG1 || Jagged 1 (Alagille syndrome) || Hs.409202 || 107270	1	0.2458	0.3558	0.9758	-0.4142	1.178	0.9158	1.331	-0.1785	0.2021	1.271	0.4858	0.5121	0.2558	0.252	0.138	-1.548	0.3258	-0.7395	1.452	0.648	1.078	0.1117	0.4023	-0.04772	1.432	-0.628	0.388	0.02213	-0.7242	1.802	1.296	1.606	1.412	0.3305	0.6423	0.688	1.051	0.4217	0.112	0.3958	0.05046	1.132	0.7458	0.7358	-0.478	0.762	-0.1242
IMAGE:823655	DKFZp434L142 || Hypothetical protein DKFZp434L142 || Hs.323583 || 220332	1	0.715	0.185	0.895	0.905	0.7461	0.735	0.7369	-0.03312	-0.08998	0.2069	0.305	0.54	-0.01496	0.2933	0.02606	-0.2967	0.335	-0.2533	1.203	0.6761	1.276	-0.4916	0.2756	-0.04445	0.5833	-0.03666	-0.1239	0.32	-0.07496	1.724	1.415	1.265	0.9633	0.4167	0.6456	0.5361	0.8269	2.218	0.05334	0.425	0.7467	0.5636	0.455	0.855	0.6433	0.3133	-0.405
IMAGE:1534435	TIMP2 || Tissue inhibitor of metalloproteinase 2 || Hs.6441 || 308010	1	0.3982	-0.05176	1.168	-0.4118	0.7749	0.5982	1.085	0.5653	0.1908	0.4953	0.3082	0.2008	0.01824	0.2599	0.3649	-1.86	-0.8218	-0.6926	0.5699	-0.1951	0.4549	-0.2788	-0.2401	0.8099	0.09994	-0.1201	-0.5951	-0.7092	-0.6118	1.184	0.2482	-0.04176	0.1299	-0.02256	-0.7201	0.03494	1.245	1.191	0.5099	0.4682	-0.1526	0.5539	-0.4818	-0.001764	-0.9001	-0.9501	-1.192
IMAGE:838446	CYBRD1 || Cytochrome b reductase 1 || Hs.31297 || 116272	1	0.8555	-0.2745	1.066	0.6255	0.3122	0.1455	0.7904	0.4004	0.4874	0.3704	1.396	0.7474	0.7055	0.07205	1.442	0.452	0.6955	-0.8147	0.972	-0.01779	1.932	0.04034	0.3473	1.017	0.772	-0.628	-0.3478	-0.3026	-0.4945	2.386	-0.09449	-0.1845	0.572	0.1553	-0.3127	-0.2678	2.05	1.3	-0.128	2.676	-0.3247	1.006	-0.2245	0.7355	-0.568	0.192	-0.9545
IMAGE:486493	GPR124 || G protein-coupled receptor 124 || Hs.17270 || 221811	1	-0.3752	0.05679	0.6978	-0.5412	1.083	0.7528	1.782	0.3524	0.2613	0.7124	0.02779	0.07131	0.3478	1.209	0.8026	-1.701	1.248	0.003812	0.5593	0.2326	0.3026	-0.3684	-0.6364	-0.1364	-0.2107	-1.961	-0.7374	-0.2787	-2.152	1.321	-0.6522	-0.4022	0.3093	-0.9262	0.2336	0.4826	1.282	2.452	-0.2507	0.2778	-0.7062	0.9409	-0.1822	0.8978	-0.5507	0.6893	-0.3922
IMAGE:364436	PITPNC1 || Phosphatidylinositol transfer protein, cytoplasmic 1 || Hs.112703 || 119212	1	0.3973	0.2173	0.3473	0.7173	0.4282	0.3973	0.5591	0.4541	0.4521	0.5841	-0.1827	-0.3079	-0.2427	1.032	0.2182	-1.928	-0.06266	1.578	2.032	0.9582	0.5482	-0.1606	-0.382	-0.132	0.8017	0.5917	1.008	-0.007867	-0.7927	0.2758	0.7673	1.377	0.4017	0.568	-0.09203	1.208	1.364	0.6094	0.4617	0.1973	-0.202	1.179	0.9073	1.447	1.212	0.5617	1.167
IMAGE:841620	DPYSL2 || Dihydropyrimidinase-like 2 || Hs.173381 || 102433	1	0.4717	0.1617	0.6817	-0.1483	0.06188	0.6017	1.271	1.101	-0.04667	1.231	-0.3983	-0.5067	-0.2483	0.0763	-0.5581	-2.134	1.232	0.2563	1.506	0.8319	1.012	-0.5537	0.83	0.11	1.066	-0.0837	0.4319	-0.2867	0.6017	0.9781	1.632	0.9117	0.5263	0.2363	1.09	0.4519	1.601	0.7163	0.7963	0.2117	0.01625	1.448	0.2717	1.102	0.7163	-0.0737	-0.8483
IMAGE:773605	SEPT11 || Septin 11 || Hs.386784 || 112655	1	-0.1885	-0.4485	0.2915	0.3815	0.3534	0.3315	0.6458	0.1158	0.7907	0.3158	0.6815	0.5707	0.5215	0.3763	0.6234	-0.4737	0.6715	0.4428	0.9263	1.413	0.2534	0.754	0.7797	1.23	0.4163	-0.00367	0.2834	0.4107	0.6415	1.058	1.171	0.9515	1.346	0.1128	0.1597	0.1834	1.836	0.784	0.9463	0.2115	0.4428	0.07806	0.3715	0.4115	0.7663	1.486	0.4615
IMAGE:549146	TRIM22 || Tripartite motif-containing 22 || Hs.318501 || 106240	1	1.459	1.079	1.339	1.009	0.9908	0.06855	-0.1951	1.405	-0.3663	0.4249	0.4585	0.7437	0.3585	0.05656	0.3008	0.4366	0.03855	-0.9705	0.1366	0.6108	-0.03923	0.5623	0.945	0.05498	0.3866	0.5366	0.3608	0.5137	0.2885	1.321	1.249	0.3685	0.2566	0.7695	0.735	0.4208	0.9949	0.3523	0.5066	-0.5115	0.6595	0.171	0.6685	-0.05145	-0.02344	-0.4234	0.3185
IMAGE:796323	ADD3 || Adducin 3 (gamma) || Hs.324470 || 115634	1	0.3961	0.1361	-1.004	0.07606	0.5405	-0.9339	0.7743	-0.5957	-0.03705	0.2743	0.5961	0.263	0.5561	0.863	0.3805	-0.127	0.1161	1.284	1.273	0.3705	0.4205	0.4605	0.9105	0.6905	0.713	0.893	0.5705	0.543	0.05606	0.5793	0.09606	0.9161	0.833	-0.1758	0.8205	0.8505	1.204	0.4205	-0.357	0.1161	-0.1758	1.189	1.316	0.8261	0.923	0.09304	0.8761
IMAGE:81332	MSN || Moesin || Hs.170328 || 307380	1	0.539	0.139	0.089	-0.051	0.01685	0.569	0.7265	0.3465	0.01977	0.07648	0.049	-0.3202	-0.281	0.1966	-0.2732	-0.6034	0.089	0.1406	0.4566	0.4068	0.3668	-0.1544	-0.1483	-0.1183	0.5966	0.2366	0.2168	-0.2102	0.062	-0.04153	0.569	0.419	0.3566	-0.0694	-0.1483	0.04685	0.4065	0.0956	0.3866	-0.451	0.0906	0.5385	0.109	-0.011	-0.3234	0.02662	-0.151
IMAGE:131362	MSN || Moesin || Hs.170328 || 100895	1	0.588	0.258	0.448	0.838	0.07276	0.498	0.2767	0.4067	-0.1743	0.1667	-0.132	-0.1043	-0.292	0.07938	-0.4072	-0.4406	0.498	0.4515	0.6794	0.3828	0.3928	-0.1697	-0.03553	-0.2455	0.6794	0.4594	0.3328	-0.1643	0.09804	0.3583	-0.03196	0.178	0.1394	-0.2685	0.1945	0.2628	0.4667	0.1403	0.3194	-0.332	0.02151	0.4383	0.188	0.158	-0.1106	-0.02062	-0.662
IMAGE:240748	DUSP22 || Dual specificity phosphatase 22 || Hs.29106 || 120397	1	0.7025	0.5625	0.6125	1.443	0.3269	0.5325	-0.07556	1.014	-0.02644	0.3644	0.4725	-0.04644	0.1025	-0.1738	0.4969	-0.04384	0.7125	0.4819	0.4562	0.8869	0.2769	0.5861	0.1578	-0.1422	0.6262	0.7462	0.7769	-0.4364	-0.1675	0.9338	0.1125	-0.01749	0.3462	-0.2981	-0.02219	0.4969	0.02444	0.5161	-0.2038	-0.01749	0.0619	2.744	-0.007492	0.1225	-0.02384	0.2762	-0.04749
IMAGE:85060	SQRDL || Sulfide quinone reductase-like (yeast) || Hs.435468 || 112217	1	0.623	0.813	-0.627	0.663	-0.3056	-0.2495	0.1759	-0.05408	-0.3263	0.6759	-0.237	-0.4563	-0.137	-0.1298	-0.3256	-0.5998	-0.1985	0.7146	0.4102	-0.2456	-0.2956	1.873	0.5084	-0.2116	0.2702	1.02	-0.005586	-0.3263	0.03297	1.045	-0.307	-1.077	0.7402	-0.1654	0.6184	-0.03559	-0.9341	-0.8965	-0.7498	0.02297	-0.3254	0.9853	0.09297	0.07297	0.4102	0.05022	0.113
IMAGE:502067	KIAA0342 || KIAA0342 gene product || Hs.517761 || 103583	1	0.7226	0.8626	0.2526	0.3926	0.4865	-0.4374	0.01038	0.5104	-0.1635	0.3604	0.3426	0.2665	0.3226	0.5181	0.7365	-0.3119	0.5926	0.1021	1.048	0.04649	-0.2635	1.184	0.2414	-0.08857	0.2381	0.6781	0.4365	-0.6335	-0.2374	-0.4469	-0.2074	-0.4694	-0.05187	-0.1879	-0.02857	-0.3335	0.04038	-0.4763	-0.4119	-0.7874	-0.1979	0.6631	0.01259	0.4026	0.2781	0.1981	0.3526
IMAGE:291394	TRPA1 || Transient receptor potential cation channel, subfamily A, member 1 || Hs.137674 || 111539	1	0.302	0.542	-0.178	-0.308	-0.07988	-0.558	0.3781	0.03612	-0.6904	-0.2239	-0.678	-0.4004	-0.778	0.4645	0.2751	-1.966	1.032	1.072	1.704	1.21	0.8801	0.2013	0.4103	-0.6397	1.844	2.604	-0.2899	-0.1904	-0.338	0.7984	1.382	0.392	0.6245	0.4521	1.12	0.3901	0.8261	-0.05865	0.9845	1.142	-0.2779	1.178	-0.708	0.502	1.074	-0.05555	-0.516
IMAGE:196634	PTPLB || Protein tyrosine phosphatase-like (proline instead of catalytic arginine), member b || Hs.5957 || 310820	1	0.1729	-0.3171	-0.1671	-0.5671	-0.2416	-0.1271	-0.3376	-1.398	-0.1083	-0.07757	-0.06711	-0.008278	0.4529	-0.3773	-0.3616	0.8827	-0.08711	0.2171	0.8727	0.8784	0.09839	0.5246	-0.1018	0.5682	0.3627	0.03274	0.2184	0.3417	1.003	1.293	-0.08711	0.2529	-0.4773	0.2771	0.07816	0.1284	0.5924	0.2846	0.4627	0.8629	0.4071	1.183	0.002894	0.4429	-0.03726	0.1227	0.3929
IMAGE:328889	MBP || Myelin basic protein || Hs.408543 || 110477	1	0.1056	0.6556	-0.2844	0.2693	0.1739	0.1213	-0.06551	0.4345	-0.3552	-0.3255	0.1656	0.01475	-0.08443	-0.4033	0.3839	0.6867	-0.2507	-0.4648	0.3467	0.4239	0.3939	0.3402	0.4723	0.2323	0.2067	-0.2833	0.6439	-0.1152	0.9656	0.9796	-0.09443	-0.7244	-0.06327	0.3252	0.5123	0.4339	-0.6255	0.1102	0.7567	0.6356	0.2652	0.5296	0.4156	0.3356	0.04673	-0.2033	-0.4944
IMAGE:308466	SARA2 || SAR1a gene homolog 2 (S. cerevisiae) || Hs.279582 || 113632	1	0.9142	0.0842	-0.2758	0.4142	0.1324	-1.296	-0.5941	-0.02407	-0.9378	-0.4841	0.5742	0.5922	0.9742	-0.7991	0.03242	0.5909	0.3742	-0.05821	0.3509	-0.1076	0.3824	1.128	0.8069	0.3269	0.4709	1.311	0.7524	1.002	0.0742	1.491	-1.076	0.6742	-0.009085	0.2618	0.6269	-0.05758	-0.1141	0.01804	-0.1791	0.8642	0.1418	1.101	0.3942	0.7342	0.7309	0.5809	0.0642
IMAGE:810486	|| Similar to RIKEN cDNA 8030451K01 || Hs.356618 || 120165	1	0.9844	0.5844	0.4044	0.004442	0.1355	-0.04556	-0.1102	0.6398	0.423	0.5498	-0.3556	-0.01696	0.2344	0.03913	0.01548	0.06913	0.9844	0.343	0.5091	0.3795	0.5855	0.6468	0.05599	-0.214	0.4791	0.9491	1.255	0.08304	0.9244	0.706	0.5144	-0.1256	0.4691	-0.247	0.236	0.01548	0.02977	-0.07321	0.2791	-0.4656	0.143	1.036	-0.1156	-0.8156	-0.3509	-0.7309	0.2844
IMAGE:813584	SESN1 || Sestrin 1 || Hs.59554 || 107778	1	1.232	0.4419	-1.918	0.8319	-0.0716	0.6219	0.2391	1.139	0.2528	0.2891	0.6019	0.002771	-0.5981	-0.4704	0.1884	0.7596	0.9019	0.7378	-0.08038	0.6284	0.7884	-0.05116	0.7032	1.393	-0.3804	0.7196	-0.3816	-0.3972	0.1319	1.22	1.442	-0.2181	0.8696	0.1678	0.3932	0.4284	0.9851	-0.4712	0.4996	0.2119	0.3378	1.15	0.2919	0.03192	0.3496	0.1896	-0.1081
IMAGE:40120	RAB11FIP2 || **RAB11 family interacting protein 2 (class I) || Hs.173656 || 106070	1	-0.2324	-1.152	0.2076	0.2876	0.01059	0.04758	0.5186	-0.1114	0.1625	0.2286	0.1876	0.1425	-0.1224	-0.3313	-0.04941	1.329	0.7376	0.6525	0.8687	1.031	0.5206	1.036	0.2883	0.7583	1.219	1.159	0.6406	0.2825	0.6976	1.3	0.4676	0.7676	0.7287	-0.2575	0.4983	0.6406	0.5986	0.5356	-0.05133	0.3276	0.1125	0.1096	0.5276	0.8876	0.6887	0.2987	0.2876
IMAGE:73784	ITGA6 || Integrin, alpha 6 || Hs.212296 || 117113	1	-0.2627	-0.4627	-0.002674	-0.5927	0.5324	0.5873	0.5869	-1.033	0.7874	-0.2131	0.4073	0.1974	0.2673	-0.1249	0.07243	2.895	-0.1927	0.2874	0.9451	1.102	0.7824	0.4149	0.7872	0.7672	0.9651	0.8451	0.3024	0.6574	0.7873	1.501	1.727	1.667	0.4751	0.8074	0.9372	0.9524	1.627	1.365	0.6951	-0.2327	0.3174	1.801	0.9373	0.9873	0.6051	0.7651	0.5773
IMAGE:510794	MYCBP || C-myc binding protein || Hs.78221 || 113542	1	0.5219	-0.3181	-0.08806	0.02194	-0.403	-0.2881	-0.299	0.02104	-0.2032	0.07104	0.4419	0.5168	-0.4381	-0.2597	1.597	1.13	-0.07806	-0.3849	0.0002982	0.06699	-0.03301	-0.2161	0.3701	0.1701	0.4503	0.8603	0.337	0.4168	1.062	1.717	0.3819	-0.3181	0.1003	-0.1449	-0.3999	-0.293	0.301	-0.06614	0.0803	0.1719	0.1051	1.117	0.1019	0.03194	0.5703	0.4403	-0.7481
IMAGE:757144	HNRPA3 || Heterogeneous nuclear ribonucleoprotein A3 || Hs.446430 || 101287	1	0.3926	-0.4574	0.1226	0.7126	-0.1088	-0.6574	0.09456	0.09456	-0.1267	-0.02544	-0.0674	0.07328	-0.0574	-0.1767	-0.2888	-0.09672	0.5526	0.1137	0.2733	0.1812	0.2812	0.0612	0.0008577	-0.05914	0.09328	0.5733	0.1912	0.4733	0.6226	0.7722	-0.2974	0.5126	0.3333	-0.2663	-0.06914	0.1512	0.4646	0.3212	-0.1167	0.2826	-0.0763	0.5822	0.2026	0.3126	-0.1267	-0.006718	0.1026
IMAGE:814528	TP53INP1 || Tumor protein p53 inducible nuclear protein 1 || Hs.75497 || 223961	1	0.9727	0.7827	0.08266	0.9427	-0.2546	-0.3973	-0.3676	1.382	0.2743	0.1924	0.8727	0.1243	-0.5273	-0.579	-0.01461	1.501	0.3727	-0.1615	0.151	0.3854	0.6354	-0.2277	0.5349	-0.3851	0.471	0.871	0.1954	-0.1657	1.653	1.4	0.4727	-0.4573	0.05103	-0.1615	-0.3051	0.4754	0.5324	-0.1877	0.241	-0.4473	0.06851	0.7102	-0.2573	-0.09734	0.201	-0.519	0.1627
IMAGE:266263	|| Homo sapiens, clone IMAGE:5261213, mRNA || Hs.371609 || 226559	1	-0.04084	0.6492	0.7592	-0.07084	0.09939	-0.1608	0.3953	1.315	-0.5303	0.3793	-0.5108	0.5297	-0.1908	-0.4649	-0.1306	1.875	0.2692	0.5035	-0.1749	0.7294	0.6594	-0.008989	-0.4025	-0.3325	0.5051	0.7151	1.049	0.1597	1.839	2.289	0.7992	-0.06084	0.5251	-0.3865	-0.6025	-0.5306	0.8053	1.761	-0.3349	0.6092	0.5035	3.379	-0.1108	-0.05709	-0.7949	-1.445	-0.2842
IMAGE:1558625	|| Homo sapiens, clone IMAGE:5261213, mRNA || Hs.371609 || 310828	1	0.1678	0.4878	1.238	0.4278	0.6513	0.4978	0.4612	1.071	0.162	-0.2088	-0.03219	0.762	-0.2422	-0.4633	-0.2787	1.337	0.4078	0.0257	-0.6433	0.4613	0.3013	-0.01805	-0.04259	-0.3926	-0.07328	1.107	-0.08867	-0.06805	1.438	1.518	0.6678	0.2078	0.2467	-0.0943	-0.9026	-0.1087	0.4812	0.692	-0.5033	0.3378	-0.0843	0.04839	0.1578	-0.7322	-0.9733	-0.9933	-0.9122
IMAGE:340745	|| Homo sapiens, clone IMAGE:5261213, mRNA || Hs.371609 || 113306	1	0.4126	0.3726	1.003	1.123	0.3906	0.6126	0.03249	0.5725	-0.3745	-0.1075	-0.07737	1.075	-0.06737	-0.01272	1.151	1.587	0.2426	0.638	-0.08272	1.101	0.4406	-0.04427	0.05299	-0.06701	0.3773	1.147	-0.3594	0.5655	2.393	2.272	0.6826	0.2726	0.2273	-0.152	-0.807	0.1606	1.342	1.156	-0.2827	0.7626	0.248	0.5123	-0.4774	-0.3374	-0.06272	-0.03272	-0.8074
IMAGE:768466	RRM2B || Ribonucleotide reductase M2 B (TP53 inducible) || Hs.512592 || 101217	1	0.6278	0.3278	0.9178	0.7778	0.1091	-0.1922	-0.5654	-0.01542	-0.4363	-0.3454	0.1178	-0.01632	-1.082	-0.2935	-0.5709	1.206	0.7678	-0.02965	0.2165	1.019	0.009097	-0.5476	-0.7283	-0.4083	0.6365	2.076	0.3391	0.06368	1.728	1.673	0.3278	0.9178	0.2565	-0.06965	0.2317	0.1091	0.3746	-0.09758	0.3165	0.3178	0.1503	0.6028	-0.8222	0.1578	-0.3135	-0.4235	-0.7322
IMAGE:853968	PF6 || **Projection protein PF6 || Hs.442001 || 117445	1	1.275	-0.2351	0.2349	0.1449	-0.4671	0.03491	-0.3192	-0.7292	0.1412	-0.1692	-0.2251	0.02123	0.05491	-0.003866	-0.8071	0.2561	0.2649	0.7554	0.6561	0.3429	0.4529	0.3691	0.4099	0.3899	0.6461	0.01613	0.2929	0.3112	0.06491	0.716	-0.2051	0.08491	-0.5339	-0.1446	0.3699	0.2129	0.3808	0.2391	0.3061	0.04491	-0.1546	1.666	0.2349	0.2049	0.2061	-0.3339	0.03491
IMAGE:746245	PTPLB || Protein tyrosine phosphatase-like (proline instead of catalytic arginine), member b || Hs.5957 || 225356	1	0.3802	-0.2098	-0.2798	-0.5698	0.003938	0.04022	0.02682	-0.7132	-0.0744	-0.2732	-0.5698	-0.2244	-0.08978	-0.06921	-0.9861	0.5508	-0.1098	0.8014	0.9408	0.4039	0.5139	0.2789	-0.354	0.496	0.2308	-0.1792	-0.03606	0.2156	0.7702	1.534	-0.3298	0.2502	-0.2392	0.1114	-0.08402	0.7639	0.1468	0.5689	0.2908	0.7502	-0.03856	1.684	0.3902	0.3002	-0.4292	-0.4592	-0.6698
IMAGE:413299	NUPL1 || Nucleoporin like 1 || Hs.406243 || 226666	1	0.446	0.09601	-0.164	0.206	0.526	-0.144	0.5043	0.8893	-0.3167	0.7943	-0.294	-0.01671	-0.124	0.2761	-0.364	-0.04393	1.526	0.8016	0.8761	0.646	1.376	0.06162	0.0389	0.3389	0.3661	0.4461	0.716	0.6933	1.196	1.465	-0.134	1.456	1.146	-0.09838	0.4489	-0.044	0.7343	-0.07838	0.7361	-0.09399	-0.1084	1.095	0.06601	-0.394	0.2061	-0.3939	-0.314
IMAGE:786084	CBX1 || Chromobox homolog 1 (HP1 beta homolog Drosophila ) || Hs.77254 || 117246	1	0.1271	-0.2729	-0.1229	-0.1029	-0.1132	0.03709	0.2475	0.2375	0.09034	0.2575	-0.3129	-0.05966	-0.1329	-0.4882	-0.5932	0.2518	-0.1129	-0.1551	0.3318	0.1068	-0.1132	-0.03758	-0.5263	-0.03633	0.2018	-0.6482	-0.1232	0.06034	-0.07291	0.8773	0.1871	0.1771	0.3118	0.004922	0.04367	0.2168	0.7575	0.4224	-0.05818	0.5371	0.04492	1.187	0.1771	0.3171	-0.04818	-0.07818	-0.1629
IMAGE:327350	HNRPA2B1 || Heterogeneous nuclear ribonucleoprotein A2/B1 || Hs.232400 || 101118	1	0.2851	0.2551	0.2151	-0.1849	-0.05944	-0.5949	0.04321	0.3132	-0.3542	0.07321	0.1351	0.1258	0.2851	-0.01793	-0.2494	0.1521	-0.1049	-0.5401	0.4721	-0.06944	-0.009435	0.09119	0.03426	0.05426	0.06207	-0.2879	-0.03944	0.07577	0.2851	0.8687	-0.3349	0.5051	0.4921	0.01994	-0.005742	-0.3094	0.01321	-0.2988	-0.1279	0.2351	0.04994	1.089	0.1251	0.2451	0.06207	-0.3279	0.2351
IMAGE:306921	EEF1E1 || Eukaryotic translation elongation factor 1 epsilon 1 || Hs.88977 || 115079	1	0.4327	-0.4003	0.1497	0.05974	-0.3415	-0.5303	0.1876	1.038	-0.04467	-0.3324	0.1737	-0.1447	0.06974	-0.6821	-0.6315	0.06792	0.4297	0.2103	0.3479	0.3385	0.3985	0.5841	0.4581	0.3581	0.5879	1.168	0.5085	0.7653	0.2997	1.803	0.1497	0.8997	0.8179	-0.03967	-0.1019	0.02845	-0.2024	0.2341	-0.4421	0.6467	-0.1297	0.9331	0.1297	0.3897	-0.2121	-0.4321	-0.4203
IMAGE:796176	LSM3 || LSM3 homolog, U6 small nuclear RNA associated (S. cerevisiae) || Hs.111632 || 120894	1	0.1356	0.2256	-0.07438	-0.2844	0.1542	-0.3444	0.3548	-0.0852	-0.2558	-0.4952	-0.8144	-0.2158	-0.3844	-0.2498	-0.4758	0.6502	-0.4544	0.3705	0.2502	0.04422	0.04422	0.308	0.3163	0.3063	0.0002391	0.4602	0.2742	0.5242	0.7256	1.081	0.1256	0.3256	0.4002	0.09047	0.1163	0.1042	-0.1852	-0.01203	0.1902	0.07562	-0.07953	0.8306	1.446	0.005623	-0.1198	-0.8398	-1.234
IMAGE:285686	PSMD14 || Proteasome (prosome, macropain) 26S subunit, non-ATPase, 14 || Hs.356623 || 226638	1	0.4415	0.2815	-0.3385	-0.00853	-0.7919	-0.2485	-0.08988	0.1429	-0.7722	-0.2521	0.2215	-0.3622	-0.6185	-0.8361	-0.5419	0.4039	0.4015	-0.1201	0.003927	-0.2019	0.3881	0.1834	-0.1146	-0.1046	-0.1361	0.5439	-0.01193	0.2228	0.7215	0.9299	-0.2185	0.3315	-0.006073	-0.1601	-0.7146	-0.7719	-0.0741	0.1284	-0.5861	-0.00853	-0.3101	0.1499	-0.2785	-0.8085	-0.8061	-1.216	-1.069
IMAGE:142586	MCTS1 || Malignant T cell amplified sequence 1 || Hs.102696 || 107963	1	0.4733	-0.1467	-0.2367	-0.6067	-0.3728	0.4233	-0.6501	-0.1701	-0.7392	-0.8001	-0.03674	0.06078	0.03326	-1.462	-0.04276	0.968	0.4533	0.08161	-0.162	0.05724	-0.06276	0.1041	0.3718	-0.02816	0.408	1.038	0.3772	-0.06922	1.033	1.352	-0.01674	0.2133	0.248	-0.1084	-0.1782	-0.5428	-0.6501	0.3141	-0.342	0.2433	-0.04839	0.2221	-0.1967	-0.2067	-0.572	-0.462	-1.597
IMAGE:1664710	FLJ10292 || Hypothetical protein FLJ10292 || Hs.104650 || 313328	1	0.3446	0.004611	0.01461	0.3546	-0.113	-0.3754	-0.5762	-0.2562	-0.3851	-0.07621	0.2746	0.02488	0.2146	-0.2408	-0.523	0.3892	0.2546	0.337	0.3292	0.09696	-0.263	0.2557	0.04616	-0.003837	0.4692	0.09923	0.317	0.2549	0.9746	1.251	0.2746	0.3146	0.5092	-0.423	-0.3438	0.006959	-0.3162	0.08571	-0.1808	0.3846	-0.343	0.02108	0.3646	0.04461	-0.08077	-0.1808	-0.2254
IMAGE:431803	SNRPE || Small nuclear ribonucleoprotein polypeptide E || Hs.334612 || 116747	1	0.1758	-0.1742	-0.1442	1.006	-0.06852	0.03584	0.1733	-0.1967	-0.3198	-0.006697	-0.7242	-0.2698	-0.09416	-0.4164	-0.5385	0.1536	0.2258	0.003976	0.1636	-0.05852	0.2915	0.5252	0.3802	-0.1398	0.2336	0.1436	0.2815	0.000226	-0.004164	1.03	0.09584	0.6358	0.5536	-0.206	0.2202	0.3015	-0.2267	-0.2348	0.02356	0.3958	-0.556	0.6899	0.5858	-0.02416	-0.1464	-0.6964	-0.8642
IMAGE:47542	SNRPD1 || Small nuclear ribonucleoprotein D1 polypeptide 16kDa || Hs.500995 || 101871	1	-0.06374	-0.4337	0.04626	0.2163	-0.1775	-0.2037	-0.7469	-0.5369	-0.6502	-0.4369	-0.3537	-0.06025	-0.3437	-0.3314	-0.1275	0.01864	-0.2837	-0.2719	0.1286	0.3725	0.3625	0.1743	0.1195	-0.03055	-0.01136	-0.5214	-0.3075	-0.01025	0.4663	0.7157	0.2563	0.8963	0.3286	0.09809	0.5695	-0.1075	0.003087	0.2943	-0.001358	0.06626	-0.3619	1.456	0.1463	0.2563	0.1586	0.1586	-0.3437
IMAGE:2315147	H2AFZ || H2A histone family, member Z || Hs.119192 || 318083	1	0.6352	-0.3148	-0.1848	-0.7148	-0.8939	-0.6948	-0.01548	0.2445	-0.8295	-0.4455	-0.4248	0.04048	0.6952	-0.5729	-0.7439	-0.4829	-0.1448	-0.7583	0.2171	0.1461	-0.09389	-0.2608	-0.03883	-0.1188	0.1571	-0.3229	-0.1539	-0.3595	0.6852	0.8763	0.1552	0.5052	0.2771	0.2417	0.1112	-0.3539	-0.3855	0.1392	-0.1129	-0.3048	0.1417	0.6063	-0.2448	0.1952	0.2171	-0.3929	-0.6148
IMAGE:823691	CCNG2 || Cyclin G2 || Hs.13291 || 108895	1	0.7578	0.1278	-0.3822	-0.1022	0.03349	0.6378	-1.119	-0.2895	-0.4536	-0.009493	-0.1622	-0.2336	-0.8822	0.7335	0.2535	1.344	0.1678	0.9847	1.164	0.7135	1.233	0.6772	0.7634	0.9934	1.144	0.4435	0.8435	0.1664	1.338	1.078	1.378	-0.2122	0.5735	0.8447	1.353	0.5535	0.5405	0.2572	1.054	0.2978	0.6147	0.9584	0.2978	1.038	0.4235	-0.2465	0.6678
IMAGE:773383	DLEU1 || Deleted in lymphocytic leukemia, 1 || Hs.344524 || 115003	1	0.212	0.212	-1.098	0.05198	0.02471	0.732	0.104	0.06404	-0.3399	0.334	0.06198	0.4701	0.492	0.1122	1.195	0.7022	0.332	-0.2115	0.7522	0.4447	0.5447	1.227	0.351	0.391	1.252	1.162	1.255	0.7801	1.472	2.372	0.682	0.452	-0.0178	0.4285	0.361	0.6447	0.744	1.387	0.7922	0.532	0.7185	1.362	0.422	-0.008015	0.7222	0.3922	0.262
IMAGE:827159	NUP107 || Nucleoporin 107kDa || Hs.355598 || 319206	1	0.4338	0.3538	0.3338	0.2738	-0.005186	0.2538	-0.0469	0.5431	0.3194	0.4831	0.2138	0.2094	0.1038	0.363	-0.3452	-0.227	-0.8762	0.1473	0.803	0.4948	-0.3552	0.9375	0.02447	0.2745	0.683	0.533	0.02481	0.3694	1.244	1.908	0.3038	0.7938	0.933	-0.2127	-0.1655	0.7348	0.5831	0.7575	0.253	0.6238	-0.3427	0.6183	-0.3762	-0.07619	0.05297	-0.377	0.2938
IMAGE:257955	NUP107 || Nucleoporin 107kDa || Hs.355598 || 226424	1	0.1094	-0.3106	-0.03061	-0.2106	-0.2753	0.05939	0.1413	-0.06873	0.04364	0.1913	0.2194	0.1436	-0.08061	0.1543	-0.6653	0.08429	-0.8106	-0.2497	0.5843	0.05468	0.02468	0.2853	-0.009918	0.2801	0.5843	0.3243	0.2547	0.2636	1.509	1.288	0.6894	1.029	0.7743	-0.01969	-0.2199	0.1747	0.5213	0.4253	0.3343	0.3694	-0.2397	0.248	-0.3606	0.2694	-0.4957	-0.7857	-0.01061
IMAGE:824875	SH3BP3 || SH3-domain binding protein 3 || Hs.188199 || 220971	1	0.5949	-0.1351	0.09488	-0.005122	0.2272	-0.08512	0.3348	0.5348	-0.1249	0.08482	-0.2951	-0.2249	-0.3351	-0.1666	-0.1228	0.5334	1.975	0.3472	0.3034	0.5372	1.157	0.356	0.8237	0.8137	0.6734	0.6434	0.5572	0.1451	1.875	1.681	0.3049	0.3049	0.5234	0.2172	0.3737	0.7072	0.4748	0.506	0.1134	0.1849	-0.7928	1.711	0.2149	0.9749	-0.3466	-0.5766	0.09488
IMAGE:290050	ARHGAP12 || Rho GTPase activating protein 12 || Hs.396643 || 224736	1	0.416	0.426	-0.234	0.206	0.5135	-0.544	-0.5427	0.4673	0.07645	0.3473	-0.254	0.1064	0.556	-0.04207	-0.1765	1.698	0.456	0.5023	0.5679	0.3335	0.5735	1.358	0.6507	0.3407	0.8079	0.2779	0.4635	0.3064	1.046	2.213	0.09597	-0.574	0.2979	-0.2577	0.2307	0.7235	0.2473	0.5379	0.6179	0.436	0.3723	1.173	0.206	-0.314	-0.03207	-0.1021	-0.244
IMAGE:502096	MGC39820 || Hypothetical protein MGC39820 || Hs.476782 || 99083	1	0.8501	-0.03995	0.2301	0.8801	-0.2991	0.03005	-0.04713	-0.1171	-0.2074	0.3129	-0.1399	-0.3874	0.2601	0.7478	1.181	0.3878	-0.3899	1.302	0.6678	-0.09905	-0.3391	2.925	0.7987	0.09867	0.4278	-0.4222	1.461	0.4826	1.04	0.5186	0.5701	0.8301	0.6178	0.3024	0.8087	1.061	0.7529	0.7647	-0.7322	1.07	0.1724	0.6486	0.1701	0.6801	0.6378	0.4478	0.5501
IMAGE:429784	CGI-121 || CGI-121 protein || Hs.157401 || 226029	1	0.7613	0.4213	-0.2087	-0.04866	0.102	-0.4087	0.7011	0.2711	0.04178	0.1111	0.2513	0.04178	-0.1787	0.2757	-0.308	-0.5243	-0.5687	0.3464	0.7057	0.332	0.312	0.5039	0.411	0.171	0.3657	1.406	0.782	0.7618	0.6813	1.838	0.3813	1.031	0.4757	0.1764	0.551	0.05199	0.1911	0.5339	-0.2843	-0.4187	-0.4436	1.328	0.6213	0.06134	0.1757	-0.4243	0.1213
IMAGE:282720	EXOSC8 || Exosome component 8 || Hs.274170 || 117029	1	0.2405	0.03049	0.6305	0.4105	0.2042	0.4305	0.1736	0.2936	0.4197	0.8536	0.5305	0.06965	0.05049	0.3916	0.1842	0.5316	-0.1495	0.3867	0.3516	0.1642	0.2042	0.323	0.2769	0.2969	0.3816	0.3716	0.6342	0.4297	0.7305	1.194	0.3805	0.1905	0.7316	-0.2433	0.2369	0.5142	0.9636	0.433	0.3316	-0.2095	-0.1833	0.7641	0.9205	-0.1995	0.3316	0.1316	-0.1195
IMAGE:1601926	AZI2 || 5-azacytidine induced 2 || Hs.437336 || 310665	1	0.3003	0.05027	-0.4097	0.8603	0.2632	-0.04973	0.3072	0.3872	0.5256	0.3172	-0.7197	-0.1944	-0.4297	0.3081	-0.01081	0.6381	0.2003	0.8759	0.3481	-0.04681	1.413	0.1045	-0.0631	0.4169	0.05811	-0.3619	-0.04681	0.1656	0.3603	0.6903	0.2903	0.1303	0.6181	-0.7541	-0.0331	0.3832	1.027	0.3145	-0.06189	-0.2997	0.1849	1.67	1.28	0.1803	-0.1119	-0.4219	-0.09973
IMAGE:768940	ANKRD12 || Ankyrin repeat domain 12 || Hs.388877 || 117693	1	0.3104	-0.3396	0.1704	0.4504	0.3989	0.1004	0.3364	0.1437	0.2958	0.5908	0.1104	0.09575	-0.5796	0.3071	-0.1511	0.4871	-0.3096	0.4445	0.5771	0.5989	1.059	0.8758	0.5392	0.5492	0.7071	-0.08286	0.1389	0.2058	0.6204	0.1447	0.9604	0.9104	1.157	0.4445	0.7192	0.8089	0.5019	0.09575	0.4371	-0.08955	-0.1755	0.7947	0.6404	0.6604	-0.3329	-0.04286	0.4604
IMAGE:1636060	RNF146 || Ring finger protein 146 || Hs.267120 || 309424	1	0.3487	0.09867	0.2487	0.6787	0.3809	0.4487	0.4488	0.8188	0.2709	-0.001169	0.09867	0.2309	-0.2813	0.2438	-0.2991	0.6838	0.1487	1.113	0.9338	0.4409	0.6509	0.3622	0.6134	0.6334	-0.1562	0.9038	0.6609	0.5309	-0.1313	1.09	0.4487	0.2087	0.8638	0.1434	0.5934	0.6609	0.8088	0.2422	0.2338	-0.3013	-0.05655	1.2	0.9787	0.4487	-0.006183	-0.2962	-0.1213
IMAGE:137602	MBTD1 || Mbt domain containing 1 || Hs.106148 || 114615	1	-0.06953	-0.1595	-0.2395	0.3505	0.02944	0.5505	0.1576	0.3676	-0.06223	0.7076	-0.3795	0.07777	-0.3495	0.604	-0.1106	0.144	-0.3795	0.2007	0.364	-0.3106	0.4394	0.5119	0.2447	0.1147	0.354	0.01395	0.2794	0.1378	1.06	1.18	0.9805	0.2305	0.804	-0.1893	0.1447	0.3994	0.8776	0.03194	0.524	0.1905	0.1107	0.9403	0.07047	0.2205	-0.246	-0.166	0.09047
IMAGE:815297	LOC153222 || Adult retina protein || Hs.163725 || 162190	1	0.1199	0.3139	0.08989	0.6543	-0.1775	0.1029	-0.2369	-0.2369	0.1468	0.5731	0.1999	0.3568	0.07989	1.004	0.002494	1.284	0.1221	1.324	-0.0561	-0.09751	0.1225	1.302	0.5536	0.09359	-0.1361	1.294	1.902	0.2568	0.5299	1.207	1.14	-0.6501	0.5439	0.7636	0.8436	0.7425	0.5631	-0.4177	0.0939	0.7499	0.4336	-0.01331	-0.4501	0.2299	0.1139	0.0139	-0.2601
IMAGE:280763	|| || || 109573	1	0.7939	0.4239	0.2439	1.104	0.1955	0.3539	-0.01802	0.232	-0.421	0.172	-1.546	0.239	0.4339	0.1648	0.2355	1.265	0.1139	0.5149	0.2848	-0.1245	0.2755	0.8849	0.6201	0.5301	0.7648	1.205	0.4655	0.169	0.5439	1.465	1.094	0.3639	0.3948	0.7549	0.8401	0.7155	0.06198	0.7749	0.3148	0.4239	0.5249	0.4448	0.2039	0.5339	0.3348	0.7348	0.09395
IMAGE:788217	LOC134218 || Hypothetical protein LOC134218 || Hs.131887 || 113402	1	0.07503	0.155	0.445	0.345	-0.03795	-0.05497	0.4484	0.6584	-0.2883	0.05841	-0.325	-0.03832	-0.145	0.06066	0.462	0.7807	-0.315	0.7942	0.6507	0.655	0.772	0.1817	0.4837	0.4537	0.9207	1.111	1.152	0.1217	1.185	1.187	0.605	1.035	0.6207	0.1942	-0.006276	0.06205	-0.1716	0.1717	-0.03934	-0.195	-0.3058	0.9373	-0.165	0.325	-0.4493	-0.09934	0.245
IMAGE:290111	HMGCS1 || 3-hydroxy-3-methylglutaryl-Coenzyme A synthase 1 (soluble) || Hs.397729 || 220103	1	0.05081	-0.3192	0.6008	0.5508	0.06163	-0.3392	0.09711	0.1771	-0.2046	0.1271	-0.3692	-0.3046	-0.2492	-0.09879	-0.3584	-0.1888	-0.4092	0.8279	0.8012	0.2516	0.3716	0.1179	0.1024	0.1524	0.6512	0.7712	0.3716	0.5954	0.9208	1.265	-0.2592	0.9508	0.4412	-0.07212	0.4324	0.1116	-0.2029	0.2779	0.1612	-0.2292	-0.07212	0.6654	0.5708	0.4308	-0.1688	-0.6688	-0.9192
IMAGE:898095	WTAP || Wilms tumor 1 associated protein || Hs.446091 || 111600	1	1.966	0.4657	0.4057	0.05571	0.09901	0.2157	-0.05984	0.01016	-0.9435	-0.00984	0.5257	-0.2335	0.4757	-0.2712	0.559	0.5988	2.706	-0.461	0.6788	0.669	0.859	0.284	0.3731	0.4331	0.3088	1.579	0.439	-0.2935	-0.4543	0.9966	-1.504	-0.2543	-0.1012	0.279	-0.2269	-0.06099	0.5302	0.324	0.5388	0.1057	0.209	1.947	-0.02429	0.7957	0.2388	-0.04118	0.3057
IMAGE:51918	NUP93 || Nucleoporin 93kDa || Hs.295014 || 111501	1	0.9523	0.1023	0.7323	1.002	-0.2497	0.2023	-0.3215	-0.0515	-0.1118	-0.6715	0.4223	0.01825	0.5823	-0.7488	-0.2697	0.5612	0.1123	-0.5497	0.3512	0.1203	0.1103	0.3716	0.4016	-0.09842	0.6812	0.8412	0.03033	-0.02175	-0.1377	1.967	0.5223	0.08231	0.2112	-0.07967	-0.2284	0.1803	0.1085	0.6016	-0.6588	0.3423	-0.07967	0.9671	0.02231	-0.01769	0.8112	-0.07883	-0.4477
IMAGE:785342	ARMCX3 || Armadillo repeat containing, X-linked 3 || Hs.172788 || 115318	1	0.356	0.116	-0.034	-0.604	0.3556	-0.804	-0.2363	-0.2263	-0.1535	-0.3263	-0.154	-0.1135	0.366	-0.3975	-0.08436	1.402	0.176	0.1994	0.5225	0.3256	0.4256	0.2057	0.3634	0.2534	0.7425	0.7125	0.2956	0.1365	0.996	0.8436	1.046	0.956	0.4725	0.01939	0.3934	0.2156	0.5037	0.7357	0.1325	0.216	0.03939	1.004	0.296	0.706	-0.08751	-0.4575	0.116
IMAGE:283233	|| || || 221269	1	0.08129	0.04129	-0.3287	0.1713	0.7023	-0.04871	-0.4125	-0.5925	-0.06101	-0.2725	-0.1887	-0.471	0.3013	-0.525	-0.04767	1.095	0.4613	0.4187	0.585	0.2823	0.3023	0.5934	0.1489	0.3589	0.495	0.295	0.2223	-0.151	0.4313	1.371	0.4413	0.9613	1.085	0.2187	0.4289	0.4923	0.4275	1.113	0.175	0.05129	-0.5713	1.281	-0.06871	0.6913	-0.02499	-0.05499	-0.5887
IMAGE:245174	ARMCX3 || Armadillo repeat containing, X-linked 3 || Hs.172788 || 106631	1	0.008616	-0.1514	0.3486	-0.3714	0.3587	0.7286	-0.504	-0.824	-0.1681	-0.144	-0.1914	-0.3481	0.2186	-0.3512	-0.1313	0.9188	-0.2514	0.4398	0.5488	0.5487	0.2587	0.753	0.1407	0.2107	0.5288	0.4288	0.1787	-0.3881	0.3886	0.8158	0.5586	0.7786	0.6988	0.2198	0.4107	0.2487	0.516	-0.2481	-0.1112	-0.4214	-0.1002	0.8858	0.2186	0.2786	-0.07121	-0.1012	-0.3914
IMAGE:760344	UMPS || Uridine monophosphate synthetase (orotate phosphoribosyl transferase and orotidine-5p-decarboxylase) || Hs.2057 || 99585	1	0.599	0.01903	0.229	-0.611	-0.3104	-0.371	0.1788	-0.9712	-0.9548	-0.2412	-0.0009723	0.2952	0.589	-0.5332	-0.2404	0.8368	0.559	0.1277	0.7268	0.9396	0.7996	0.3727	0.3881	-0.01186	0.7268	0.8468	0.5396	0.6252	1.939	2.094	0.149	0.489	0.1568	0.06769	0.6381	-0.4804	0.5688	1.133	0.5568	0.469	0.4377	1.364	0.139	0.869	0.3668	-0.08324	-0.121
IMAGE:857002	PNRC1 || Proline-rich nuclear receptor coactivator 1 || Hs.75969 || 109146	1	1.682	0.6624	0.5924	0.8724	-0.03963	-0.7076	0.4824	0.6724	-0.3555	-0.1776	0.3224	-0.3555	0.04238	0.1877	-0.01963	0.4977	0.3724	1.203	1.328	0.4904	1.04	0.7229	0.3311	0.7111	0.9277	0.9477	0.9604	-0.7055	0.7724	1.663	0.2824	0.9724	1.268	0.4729	0.3311	0.8204	0.2024	1.073	1.508	1.092	0.5629	0.9727	-0.1776	0.8924	0.8477	0.1877	-0.1676
IMAGE:1574649	REV3L || REV3-like, catalytic subunit of DNA polymerase zeta (yeast) || Hs.232021 || 220196	1	0.4576	-0.3684	0.4016	0.6705	0.2281	0.1338	0.06568	0.1257	0.4125	-0.3643	1.222	0.4925	0.3056	0.0385	-0.1819	0.2685	0.1186	0.02624	0.6485	0.2181	-0.05189	0.73	0.9982	1.058	0.3985	0.7285	0.9381	0.8825	0.9116	2.974	1.222	0.07156	2.008	-0.2538	0.1682	0.04811	1.856	0.78	0.8685	0.9516	-0.3638	1.214	0.2756	0.1316	0.8685	0.3285	0.2836
IMAGE:827141	NUP35 || Nucleoporin 35kDa || Hs.180591 || 308483	1	0.418	-0.00203	0.01797	0.498	0.06087	-0.592	0.1167	-0.3833	1.21	0.2767	0.708	0.1404	0.668	-0.03474	0.3509	0.1153	-0.262	0.1996	0.6953	0.7409	0.2709	0.9396	0.3767	0.01666	0.7153	1.115	0.4409	1.11	0.658	2.058	0.308	1.468	0.2553	-0.09038	0.4267	0.5409	1.027	1.36	0.3053	1.148	0.3996	1.638	0.358	1.258	0.8753	1.195	0.988
IMAGE:461098	SLC35E2 || Solute carrier family 35, member E2 || Hs.467471 || 223060	1	1.178	0.1076	-0.04239	0.9976	0.1545	0.02761	-0.7638	0.1362	0.2091	0.7662	0.9876	0.3291	0.8376	0.07503	0.4845	-0.145	1.148	0.1095	0.186	0.1345	-0.01547	0.9308	0.5185	0.3685	1.245	1.225	0.5445	0.5191	1.508	1.572	1.008	0.1476	-1.055	1.17	0.7285	0.7545	1.096	1.601	0.3284	1.088	0.8095	0.8623	1.118	0.5876	0.905	0.675	0.2576
IMAGE:461144	LRIG2 || Leucine-rich repeats and immunoglobulin-like domains 2 || Hs.448972 || 226476	1	0.6058	0.1658	0.6158	0.5158	-0.02884	0.09579	0.2309	0.04424	0.5587	0.5709	0.7658	0.5287	0.4058	0.3893	0.3512	1.009	0.4358	0.2649	-0.0006911	0.1512	0.3012	0.7462	0.2566	0.2566	0.4993	0.9093	0.4712	0.5487	1.166	1.246	1.076	0.2658	-0.2907	0.5849	0.2766	0.2212	1.021	1.086	0.8493	0.3558	0.3549	0.8762	0.3858	0.4958	0.7093	0.3593	-0.04421
IMAGE:786625	RNF138 || Ring finger protein 138 || Hs.180403 || 309396	1	1.089	0.4291	0.6291	1.759	1.231	0.6491	-0.5029	-0.2929	0.07843	0.4671	1.179	-0.04157	0.9691	0.009967	0.5809	0.6	0.8191	0.7259	0.9	0.8009	0.3909	1.248	0.3755	0.7555	0.81	0.59	0.8709	0.3084	0.9291	2.107	0.4291	0.7491	0.5	0.4359	0.1355	0.8309	1.207	0.6484	0.6	0.9291	0.6759	1.327	0.2721	1.269	1.38	1.43	1.029
IMAGE:38072	|| Homo sapiens, clone IMAGE:5275203, mRNA || Hs.293782 || 104498	1	0.5274	-0.3836	-0.05263	0.2874	0.5216	-0.1026	-0.3677	-0.2217	-0.0115	0.4923	0.5374	0.9645	0.9574	-0.5803	1.172	2.53	0.3685	0.3878	0.7297	0.3516	0.2316	1.027	1.317	1.237	2.34	0.7897	1.082	0.9045	1.177	2.435	1.047	0.9574	-0.0003496	0.3778	1.027	0.8616	1.072	0.6301	0.1497	1.397	0.5778	1.615	0.2374	1.347	1.18	1.5	0.7174
IMAGE:429811	LOC115294 || Similar to hypothetical protein FLJ10883 || Hs.380763 || 100340	1	1.117	0.2673	-0.3527	0.5573	0.6404	-0.5327	-0.8885	-0.3585	0.1839	0.5515	0.9173	0.4939	0.7773	-0.01156	0.7604	2.338	0.2873	0.341	1.058	0.8504	0.6304	1.351	0.7886	0.1886	1.608	2.408	0.6004	0.4939	1.057	2.137	1.127	-0.07266	0.1084	0.871	-0.0314	1.48	1.631	1.501	1.798	1.497	1.691	1.657	-0.8327	1.447	1.608	1.238	1.087
IMAGE:24208	C6orf55 || Chromosome 6 open reading frame 55 || Hs.267288 || 222513	1	0.7889	-0.7311	-0.7111	1.029	-0.03031	-2.271	-0.6171	-1.197	-0.387	-0.6171	0.7689	0.323	0.6589	-1.369	0.1497	1.801	-0.2011	-0.07656	1.181	0.7397	0.6897	1.357	1.09	1.16	1.241	2.441	0.9597	1.103	1.429	2.439	0.0689	0.4689	0.8006	0.1634	0.8199	0.5397	1.223	1.097	1.311	1.309	0.7534	1.829	0.7489	0.9389	1.701	1.031	0.2489
IMAGE:1572724	PGM2 || Phosphoglucomutase 2 || Hs.23363 || 319006	1	1.085	0.4246	0.02464	0.6546	0.3249	0.1146	-0.2388	-0.4588	-0.5624	-0.1988	0.09464	0.1176	-0.1554	-1.109	-0.4351	0.7909	0.8546	0.7779	0.2209	0.7249	1.195	0.4005	0.9242	0.4742	0.8609	1.361	0.6549	-0.3724	1.115	1.266	0.3346	0.4246	0.2809	0.2079	0.1842	0.2649	0.2512	0.7905	0.7609	0.398	0.06786	1.126	0.3246	-0.1454	-0.0991	-0.5591	-0.005356
IMAGE:796994	MCP || Membrane cofactor protein (CD46, trophoblast-lymphocyte cross-reactive antigen) || Hs.83532 || 108348	1	0.5641	0.2741	0.2641	0.5241	0.5277	0.08415	-0.3946	-0.4646	-0.03185	-0.3146	-0.2559	-0.1018	-0.3159	-0.1372	0.03765	1.783	0.1541	0.7114	0.9128	0.8177	0.4477	0.5352	0.5948	0.7948	1.463	1.173	0.7477	0.1672	0.9541	1.608	1.774	1.004	0.6828	0.4714	0.7348	0.6277	0.6254	0.3552	1.133	0.4241	0.0214	0.8783	-0.09585	0.3341	-0.2472	-0.4572	-0.5359
IMAGE:298769	C10orf69 || Chromosome 10 open reading frame 69 || Hs.285818 || 226903	1	0.5218	-0.7682	-0.05816	0.06184	0.1021	-0.4382	-0.4961	-0.5061	-0.4516	0.1839	0.1718	-0.1316	0.3118	-0.5742	0.03211	0.9958	0.2718	0.2821	0.8558	0.7321	0.6521	0.4871	0.2336	0.2636	1.346	0.9758	0.7821	0.2384	0.4318	1.54	0.5118	0.5718	-0.1842	0.2321	0.7936	0.4221	0.8939	0.7671	0.4758	0.5318	0.08211	2.25	0.3318	0.2618	0.3358	0.2258	-0.4082
IMAGE:746080	KLHL5 || Kelch-like 5 (Drosophila) || Hs.272251 || 162409	1	1.027	-0.0428	-0.3328	0.6052	0.1009	0.2572	0.4274	0.2674	-0.2006	0.2274	-0.1128	0.5694	0.0572	-0.459	0.1309	0.811	0.8572	0.169	1.011	0.5109	0.5909	0.7928	0.3609	1.111	0.801	0.441	0.5709	0.01942	0.5672	1.196	1.307	0.5972	0.531	0.279	-0.06906	0.8109	1.707	1.193	0.601	0.9772	0.629	0.9956	-0.4428	0.4772	0.711	0.151	-0.1228
IMAGE:812137	FLJ20331 || Hypothetical protein FLJ20331 || Hs.283862 || 307407	1	0.5749	0.3649	0.1349	0.5349	-0.0002074	-0.3651	-0.2128	-0.3628	0.02438	0.8172	0.4049	-0.1056	-0.06505	0.4544	-0.08021	0.4144	0.1549	0.9123	1.104	0.5298	0.3998	-0.05396	0.5856	0.4056	0.7244	0.8044	0.1898	0.5644	0.9849	0.9741	0.7749	0.8049	0.5144	0.3623	0.9156	0.5798	1.047	0.566	0.6744	0.4549	0.3723	1.464	0.4849	1.055	0.9644	-0.01562	0.5449
IMAGE:511388	HECA || Headcase homolog (Drosophila) || Hs.6679 || 111756	1	1.021	-0.008886	0.6611	1.181	0.4697	0.6211	0.3466	0.4666	-0.3253	-0.1834	0.2711	0.4847	0.2311	0.01335	0.1197	0.7234	0.07111	0.3747	0.7034	0.2397	0.5297	0.4234	0.4278	-0.02217	0.6134	0.9734	0.4497	0.09465	0.3111	1.579	0.9411	0.9811	0.7234	0.3847	0.4278	0.4897	0.9566	1.363	0.3934	0.4311	0.3947	0.6793	-0.1689	0.4811	0.1934	0.2834	-0.1289
IMAGE:47681	SFRS10 || Splicing factor, arginine/serine-rich 10 (transformer 2 homolog, Drosophila) || Hs.30035 || 116348	1	0.3815	0.2015	0.5515	0.4415	0.2354	-0.1085	0.02112	-0.2689	0.09021	0.3311	0.1315	0.02021	0.3315	0.3136	-0.2646	0.4236	-0.03846	-0.0102	0.6536	0.4054	0.1554	0.6551	-0.003498	0.0465	0.4536	0.5436	0.3554	0.4102	0.6715	1.679	-0.2185	0.2315	0.4136	-0.1202	0.1165	0.1954	0.9811	0.3451	0.2836	0.1915	-0.0702	1.589	0.3415	0.3315	0.1536	0.4436	0.1115
IMAGE:815072	FARSLB || Phenylalanine-tRNA synthetase-like, beta subunit || Hs.9081 || 220945	1	-0.1425	0.1275	-0.3225	0.3475	-0.2115	-0.5125	-0.394	0.02597	0.002058	0.206	0.3575	-0.1579	0.04753	-0.2882	-0.6815	0.7518	0.1775	0.2916	0.5218	0.2685	0.3285	0.3766	0.2747	-0.3253	0.5818	1.032	0.4285	0.7021	1.368	1.158	0.1575	0.5975	0.2718	-0.06836	-0.04529	0.2385	0.426	0.7466	-0.1382	1.048	-0.1684	0.6075	0.7075	0.4475	0.2918	0.001781	0.1275
IMAGE:428223	MAPRE1 || Microtubule-associated protein, RP/EB family, member 1 || Hs.408754 || 103458	1	1.01	-0.05953	0.4805	1.01	0.08065	-0.5395	-0.5468	-0.1468	-0.421	-0.5568	0.2205	0.319	0.09047	-0.9774	-0.2493	0.8926	0.1205	-0.2206	0.7626	0.3807	0.5707	0.6182	-0.1287	-0.05866	0.5626	0.7126	0.1007	-0.02101	0.9005	1.524	0.5105	1.13	0.3126	0.0994	0.05134	0.5007	0.4932	0.4982	0.2426	0.4005	0.3394	0.3838	0.04047	0.3005	-0.1774	-0.6474	-0.6595
IMAGE:1758590	ACSL3 || Acyl-CoA synthetase long-chain family member 3 || Hs.268012 || 311219	1	0.4813	0.04131	0.2813	0.06131	0.4737	-2.149	-0.3169	-0.2869	-0.6586	-0.3469	0.2913	-0.2786	0.05131	-1.374	-0.4063	1.756	0.03131	0.3944	0.8157	0.04373	0.5737	1.037	0.3222	0.2622	1.216	1.176	0.2837	-0.3086	0.1213	1.211	0.4313	0.7713	0.4057	0.6644	-0.07781	0.07373	0.2731	1.327	0.2557	0.8613	-0.6856	1.281	0.3913	0.4813	0.1857	-0.2343	-0.2087
IMAGE:49944	ACSL3 || Acyl-CoA synthetase long-chain family member 3 || Hs.268012 || 120932	1	0.3797	-0.2803	0.2197	0.3197	0.2275	-0.2903	-0.5776	-0.4776	-0.3119	-0.4776	-0.1703	-0.2419	0.07972	-0.9126	-0.6225	1.537	0.1897	0.3194	0.4474	-0.1525	0.4175	0.5231	0.04768	0.1077	0.6274	0.8974	0.2275	-0.001867	0.4797	0.8799	0.5197	0.8697	0.4774	0.2494	-0.08232	-0.1125	0.03236	0.5231	-0.3026	0.06972	-0.4106	1.01	-0.02028	0.3297	-0.1726	-0.07263	-0.4203
IMAGE:310493	ACSL3 || Acyl-CoA synthetase long-chain family member 3 || Hs.268012 || 110011	1	0.7147	-0.09533	0.4347	-0.3053	0.05571	-0.02533	-0.2017	-0.3037	-0.591	-0.3657	0.2047	-0.05096	-0.2353	-1.119	-0.1843	1.791	0.06467	0.1882	0.5206	0.1357	0.3557	0.02821	0.1414	0.3114	0.9106	0.9606	0.2257	-0.04096	0.5247	1.292	0.4547	0.9047	0.3506	0.4582	-0.1786	-0.2243	0.3443	0.5782	-0.3194	0.5547	-0.4618	1.362	-0.1953	0.2847	-0.03938	-0.1194	-0.2453
IMAGE:884425	CCT5 || Chaperonin containing TCP1, subunit 5 (epsilon) || Hs.1600 || 120259	1	0.7148	-0.3852	-0.04516	-0.02516	-0.4031	-0.8452	0.3086	0.2186	-0.6454	-0.06139	-0.2252	-0.05536	0.004844	-1.036	-0.4331	0.5645	-0.4352	-0.1087	0.4945	-0.1331	0.04693	-0.05994	0.05267	-0.1773	0.8045	1.304	-0.04307	0.06464	0.7448	1.565	-0.3052	1.195	0.7045	-0.1287	-0.3073	-0.2731	-0.1614	-0.1899	-0.2655	0.6248	-0.5687	0.4048	0.2348	0.02484	-0.4255	-0.6455	-0.9252
IMAGE:293745	ARHGEF3 || Rho guanine nucleotide exchange factor (GEF) 3 || Hs.25951 || 114656	1	1.127	0.0369	0.4469	1.067	0.2336	0.3869	0.0142	0.1382	-0.1678	-0.6368	0.0869	0.3922	0.4169	-0.3922	0.4936	0.7078	0.3369	0.04422	0.4078	0.4536	0.0136	0.4007	0.3093	-0.1707	0.1778	0.1978	0.4936	0.2422	0.4069	0.6587	-0.1431	0.4269	-0.04221	0.04422	0.4793	0.0336	0.1732	0.02074	-0.3322	0.6769	0.4742	-0.3813	0.1669	0.2869	0.5078	0.4578	0.3469
IMAGE:813636	HSPC051 || Ubiquinol-cytochrome c reductase complex (7.2 kD) || Hs.284292 || 98824	1	-0.1204	-0.1404	-0.05043	0.5596	0.1258	-0.3804	0.1826	0.3426	-0.02299	0.2148	0.09957	-0.193	0.4096	-0.2581	0.1258	0.2019	0.2696	-0.3995	0.6419	0.05576	-0.1242	0.9481	-0.2716	0.1884	0.4619	0.4119	0.1258	-0.413	-0.08043	0.8731	-0.05043	-0.3504	-0.5081	-0.1195	-0.3716	0.2358	0.1126	0.6981	0.5719	0.7396	0.1505	1.173	1.06	0.6496	0.8219	0.6919	0.5796
IMAGE:796263	PGCP || Plasma glutamate carboxypeptidase || Hs.197335 || 99648	1	0.6288	0.2388	0.02881	1.559	0.4176	-0.8012	-1.139	-1.029	-0.352	-0.379	-0.08119	-0.242	-1.121	-0.2615	0.4476	1.118	0.6188	0.6401	1.078	0.4676	0.7576	0.3351	0.4546	-0.2954	0.6585	0.5785	0.06762	0.468	0.5188	1.479	0.5388	0.6988	0.4785	0.1801	1.685	1.348	0.131	-0.09488	0.4685	0.4888	0.1801	1.189	-0.2612	0.4488	0.8285	-0.6815	-0.4512
IMAGE:260187	FLJ13273 || Hypothetical protein FLJ13273 || Hs.126119 || 223320	1	0.5525	0.2625	0.3925	-0.03747	-0.08364	-0.4175	-0.314	-0.194	-0.1305	0.04602	0.1125	-0.1905	-0.4675	-0.252	0.07636	0.758	-0.1075	-0.2243	0.348	0.6464	-0.05364	0.897	0.3783	-0.1817	0.398	0.948	0.3364	0.3795	0.7125	1.346	0.6825	1.113	0.498	-0.8443	0.0683	-0.1136	0.306	0.247	0.238	0.1725	-0.2443	0.4063	-0.4075	0.2425	-0.04195	-0.502	-0.1575
IMAGE:305920	KIAA1109 || KIAA1109 || Hs.408142 || 119770	1	-0.06941	-1.309	-0.8194	0.6206	0.3095	-1.019	-1.567	-0.8873	0.7203	1.233	1.801	1.26	1.321	-0.6811	0.9395	2.349	-1.259	-0.7142	0.3789	0.6095	0.2095	1.049	1.259	1.329	1.989	2.199	0.9395	1.6	1.641	1.796	0.8106	0.1506	0.4589	0.9158	0.8388	0.4895	2.803	1.399	1.559	1.531	1.016	2.106	1.361	2.231	2.869	2.869	2.121
IMAGE:562115	ZNF36 || Zinc finger protein 36 (KOX 18) || Hs.24758 || 109250	1	0.1486	-0.2214	0.2886	0.3486	-0.3052	-0.05137	-0.053	0.107	1.179	0.747	0.6386	1.199	0.5586	-0.1979	0.4748	1.502	-0.1614	-0.6495	0.5221	0.2848	0.1648	0.6105	0.5618	0.4118	1.072	1.442	0.4148	1.739	0.05863	1.638	0.2186	-0.5714	-0.4879	0.3905	-0.1682	0.04483	1.217	0.5305	0.8221	1.149	0.6205	0.4276	0.07863	0.6486	1.102	1.202	0.7586
IMAGE:755373	ZBTB17 || Zinc finger and BTB domain containing 17 || Hs.433764 || 111838	1	0.1705	-0.1095	0.5705	0.4105	0.04167	-0.1795	-0.1014	0.06864	0.5031	0.4186	0.4405	0.7831	0.7105	-0.004956	0.5817	1.345	-0.7395	-0.379	0.395	-0.02833	0.2817	0.8538	0.03389	0.2339	0.785	0.945	0.4217	1.023	0.3605	1.03	0.3405	-0.3395	-1.385	0.361	0.06389	0.3617	0.6486	0.2438	0.795	1.041	0.471	0.9904	0.3505	0.6405	1.045	1.145	0.5305
IMAGE:73252	HMGCS1 || 3-hydroxy-3-methylglutaryl-Coenzyme A synthase 1 (soluble) || Hs.397729 || 100998	1	0.1691	-0.5109	0.1091	0.9791	-0.1256	-0.2009	-0.4689	-0.0689	-0.1913	-0.0489	0.3991	0.2687	0.5391	0.005889	0.8544	0.7659	-0.06089	0.2453	0.6559	0.3344	0.06436	0.6109	0.2494	0.2994	1.436	1.686	0.4744	1.049	1.239	1.724	0.03911	1.329	0.3959	-0.3847	0.2794	-0.08564	0.1211	0.6709	1.006	0.7191	0.09533	0.6045	-0.09089	0.1391	0.9159	0.6359	0.3091
IMAGE:754026	SMURF2 || SMAD specific E3 ubiquitin protein ligase 2 || Hs.387385 || 109334	1	0.1869	-0.6531	-0.3531	0.8169	0.2542	0.1369	-0.3914	-0.3394	0.2337	0.3276	0.4869	0.03567	0.6869	0.5226	0.5542	0.5726	-0.3731	-0.7689	0.7626	0.6642	0.05422	0.7092	0.004273	0.4743	0.7726	0.1426	0.5042	0.5157	-0.5331	1.324	-0.3031	-0.1131	-0.5274	-0.04891	-0.3057	0.3642	0.8276	0.4202	0.8726	0.6669	0.06109	1.764	0.9669	1.067	1.123	0.8626	1.177
IMAGE:2106955	PLK4 || Polo-like kinase 4 (Drosophila) || Hs.172052 || 316852	1	1.17	0.48	0.146	1.09	0.3759	-0.08102	-1.825	-0.09486	-1.426	0.3151	1.02	0.534	-0.69	-1	0.4359	1.246	0.166	-1.056	0.14	0.4159	0.2259	1.206	0.7373	0.8073	1.02	0.17	0.2359	0.744	0.57	2.4	-0.62	-0.69	-0.24	0.564	0.2173	-0.02408	1.175	0.5657	1.407	1.61	0.744	2.36	0.47	1.37	1.61	1.53	1.04
IMAGE:645702	|| Transcribed locus || Hs.530472 || 309351	1	0.5206	0.02062	0.1006	0.06062	-0.07118	-0.2894	-0.6002	0.4358	-0.6483	-0.09024	0.3806	0.3317	0.5106	-0.2631	-0.06118	-0.2531	0.09062	-0.5456	0.4369	0.3588	-0.08118	0.4194	0.152	0.192	0.8369	0.5369	0.1588	-0.4383	-0.1494	0.6187	-0.4194	-0.2194	-0.4131	-0.06555	-0.118	-0.01118	0.07976	0.1594	0.3969	0.3006	0.1144	0.7687	0.06062	0.2006	0.3169	0.2269	0.07062
IMAGE:323371	APP || Amyloid beta (A4) precursor protein (protease nexin-II, Alzheimer disease) || Hs.177486 || 101388	1	0.1987	-1.091	0.6387	-0.1613	0.1134	-0.1613	-1.481	-2.621	0.05552	0.209	1.249	-0.1445	1.709	-0.03991	0.04343	0.8101	0.1487	-0.9308	0.4151	-0.1666	0.3434	0.6126	0.6704	0.5704	0.5881	0.7461	0.3034	0.2555	0.9487	0.7948	-0.7213	-0.6913	-1.054	0.8212	0.7704	0.5334	1.149	0.9926	0.5101	1.159	0.8012	3.695	1.609	2.049	1.866	2.406	1.999
IMAGE:489208	C16orf34 || Chromosome 16 open reading frame 34 || Hs.437433 || 120017	1	0.1548	-0.8252	0.2448	-0.4052	0.3365	-0.3674	-0.5109	-0.4909	-0.04555	0.1591	0.9248	0.6145	0.1748	-0.3644	0.05654	0.7656	0.6548	-0.2197	0.6556	0.1065	-0.02346	0.9123	0.6607	0.7007	1.046	1.046	-0.4035	0.2045	1.325	1.788	-0.2552	-0.1152	-0.6444	0.4503	0.07074	-0.1535	0.7491	-0.4377	1.016	0.5648	-0.1997	2.258	0.8448	0.7948	1.266	0.7056	0.9148
IMAGE:511647	CORO1C || Coronin, actin binding protein, 1C || Hs.17377 || 98940	1	0.3178	-0.6422	-0.4722	-0.6022	0.01774	-0.9622	-0.669	-0.669	-0.3662	0.371	1.088	-0.3062	1.578	-0.2301	0.3277	0.7909	-0.2422	-0.4484	0.9899	0.2277	-0.3823	0.5821	0.8868	0.2008	0.04986	1.2	-0.3523	-0.2562	0.5078	2.06	-1.842	0.3878	-0.05014	-0.1509	0.2568	-0.4023	0.991	0.8521	0.7669	0.9378	0.08909	2.5	0.9278	0.9078	0.9699	0.2599	0.5578
IMAGE:82434	TncRNA || **Trophoblast-derived noncoding RNA || Hs.240443 || 319772	1	0.3055	-0.2045	-0.3345	0.8155	-0.07838	0.05547	-0.1983	0.4717	0.9306	0.5917	1.665	1.141	0.8755	0.3521	0.001616	0.1621	1.735	-0.3565	-0.07785	-0.2284	-0.8584	0.6022	1.144	0.4838	1.242	1.972	0.3616	-0.2594	0.8155	1.714	-0.6545	-1.675	-0.7279	-0.7065	-1.576	-0.5284	1.262	0.8122	0.9421	0.3155	0.1535	1.654	0.7055	0.5555	1.512	1.382	1.055
IMAGE:44975	IDI1 || Isopentenyl-diphosphate delta isomerase || Hs.76038 || 100849	1	0.06658	-0.8634	0.006578	0.2266	-0.1047	-1.183	-0.2024	0.06757	-0.7728	-0.6224	0.7866	0.6572	0.8066	-0.5989	0.05531	0.9511	-0.09342	-0.8566	0.5511	0.3353	0.1853	0.4984	0.1395	0.3895	0.5711	0.8511	0.4553	0.5272	0.7566	2.381	0.1666	0.4366	0.01108	0.5734	-0.08054	0.08531	0.4176	0.4384	0.6411	0.9266	0.5634	1.941	0.6866	1.167	1.151	1.211	0.9466
IMAGE:51320	MGC3101 || Hypothetical protein MGC3101 || Hs.301394 || 113908	1	1.283	0.9931	0.8731	1.083	0.2483	-1.387	-0.6191	-0.4591	-0.08984	0.3309	0.3831	0.3202	0.4931	-0.02095	0.3283	0.4991	0.3031	0.03766	0.6691	-0.01171	-0.4617	0.4264	0.3793	0.3593	0.5891	0.4191	0.3683	0.3102	-0.6369	0.4091	-0.8769	-0.4569	-0.8309	-0.002336	0.1893	0.3683	0.4709	-0.03359	0.09905	0.5931	0.3777	2.349	0.4231	0.7431	0.3391	0.2091	1.053
IMAGE:121512	SF3B1 || Splicing factor 3b, subunit 1, 155kDa || Hs.334826 || 227000	1	0.6775	0.1575	0.3375	0.3375	0.5544	-0.2725	0.3342	0.3042	0.2211	1.054	1.037	0.5111	0.9575	0.5616	1.474	0.6316	0.4075	-0.4006	0.6566	-0.2756	0.01441	0.7969	0.2755	0.2955	0.7516	0.7116	0.7044	1.191	0.7675	1.437	0.4575	0.1875	-0.4284	0.02938	0.03552	0.4944	1.414	0.8569	0.7916	0.5575	0.5294	1.307	0.2575	0.8375	1.312	1.492	1.037
IMAGE:858915	WDR26 || WD repeat domain 26 || Hs.406339 || 220221	1	0.416	-0.144	-0.04399	0.466	-0.3514	-0.414	0.3738	0.4154	-0.3911	0.4216	-0.01399	0.6989	-0.03399	0.3221	0.4386	1.102	0.006013	-0.2914	0.6221	0.3486	0.8486	0.8986	0.362	0.382	1.182	0.8621	0.1186	0.2389	0.796	1.063	0.536	0.806	0.6421	-0.1114	0.01204	-0.4014	1.032	0.8686	0.4771	0.376	0.6586	0.3526	0.206	0.466	0.1421	-0.1179	0.02601
IMAGE:812088	NLN || Neurolysin (metallopeptidase M3 family) || Hs.22151 || 118555	1	0.3559	-0.1241	-0.08409	0.5759	-0.1316	-0.8341	0.2311	-0.1089	-0.2559	-0.3859	0.2559	0.0141	-0.6741	-0.717	0.02839	1.093	0.04591	0.7203	0.423	0.3284	0.6284	0.5276	1.04	0.2697	0.483	0.793	0.1184	-0.5659	0.5559	0.1004	-0.5541	0.7859	0.283	0.01027	0.1597	-0.1716	-0.5889	0.3076	-0.307	0.3859	-0.7697	0.5504	0.9659	0.4659	0.613	-1.027	-0.6141
IMAGE:415437	BCCIP || BRCA2 and CDKN1A interacting protein || Hs.337008 || 110794	1	0.3022	-0.2878	0.2322	-0.05781	0.4034	-0.4178	-0.1924	0.007573	-0.4703	0.1276	-0.03781	0.1597	0.4222	-0.4789	0.09344	0.3911	0.4722	0.1209	0.8611	0.07344	0.2934	-0.07281	0.3395	0.08946	0.7711	0.7111	0.4634	0.3597	0.2622	1.24	-0.2678	0.9022	0.2511	-0.3391	0.3495	-0.1266	0.6076	0.4172	-0.5889	0.4322	0.01094	1.15	0.1022	0.3722	0.2111	-0.4489	0.2522
IMAGE:773308	CCDC5 || Neural precursor cell expressed, developmentally down-regulated 4-like || Hs.436617 || 222324	1	0.1209	-0.6491	0.06092	0.3709	-0.1121	0.05092	0.03274	0.08274	-0.4687	-0.1173	-0.3891	0.1113	0.1009	-0.5792	0.007937	0.4208	0.8209	-0.1546	0.5108	0.6479	-0.01206	0.1267	0.07771	0.7677	0.6908	0.4508	0.9379	0.4013	0.6909	0.6929	0.8709	0.4209	0.7108	0.08544	0.1377	0.1179	0.1727	0.1067	-0.02919	0.06092	-0.1646	1.303	0.3709	0.01092	-0.1992	0.2608	0.2809
IMAGE:858375	C6orf49 || Chromosome 6 open reading frame 49 || Hs.525899 || 226033	1	0.05407	-0.6559	-0.2559	-0.1559	-0.2469	-0.3059	-0.1741	-0.3841	-0.001519	-0.4341	-0.1059	0.04848	0.00407	-0.3864	-0.3469	0.3836	-0.2059	-0.5807	0.2736	0.1331	0.2631	0.008064	0.138	0.488	0.3236	0.7836	0.1431	0.2285	1.244	1.67	-0.05593	0.9141	0.5436	-0.03069	-0.302	0.05306	0.005853	0.2481	0.4136	0.7141	-0.1007	0.1902	-0.1059	0.06407	-0.1764	-0.3364	-0.4859
IMAGE:32641	ABHD5 || **Abhydrolase domain containing 5 || Hs.19385 || 224880	1	-0.09233	-0.7923	-0.8123	0.2277	-0.0702	0.3977	0.1103	0.07028	-0.1962	-0.6097	0.00767	-0.006242	-0.1923	-0.1976	0.3098	0.5124	0.9277	0.9691	0.4824	0.7698	0.5798	0.4278	-0.07935	-0.04935	0.8224	1.852	-0.3602	0.3038	2.038	1.887	-0.5523	0.7077	-0.2876	-0.7209	-0.1993	-0.6602	0.04028	0.5138	0.2324	-0.3023	-0.09095	1.237	-0.05233	0.3877	-0.2276	-0.3676	-0.4323
IMAGE:704519	HMGCS1 || 3-hydroxy-3-methylglutaryl-Coenzyme A synthase 1 (soluble) || Hs.397729 || 225325	1	-0.3702	-0.5202	1.17	-0.2902	0.2264	-0.0002087	-0.6925	-0.09951	-0.493	0.1905	-0.2702	0.06699	-0.2002	-0.183	0.3064	0.637	-1.86	0.8545	1.147	0.6264	0.5264	0.6057	0.3486	0.3686	1.627	1.247	0.6364	0.687	1.66	1.736	-0.1302	1.66	0.717	-0.3555	0.8686	0.2564	0.0004864	0.7257	0.867	0.2198	0.2545	0.6663	0.09979	0.5798	0.377	-0.423	-0.6902
IMAGE:85313	CCPG1 || Phosphatidylinositol glycan, class B || Hs.259326 || 115908	1	0.3352	-0.4748	-0.2448	-0.5348	0.08961	0.2152	0.04133	0.7613	0.07838	-0.6087	0.4352	0.01138	0.5452	-0.099	-0.1994	0.341	0.7552	0.02806	0.371	0.5996	0.4796	0.09306	0.1897	0.4697	0.691	0.711	0.1696	0.06138	0.2152	0.9445	0.08519	0.1252	-0.419	0.1181	-0.3603	0.1396	-0.3787	0.08306	0.361	0.005194	0.1281	1.315	1.225	0.3252	0.731	0.511	0.1852
IMAGE:486035	UAP1 || UDP-N-acteylglucosamine pyrophosphorylase 1 || Hs.21293 || 224114	1	0.478	-0.202	-0.322	0.868	-0.3058	-0.712	-0.5662	-0.9262	-0.1058	-0.5862	-0.01203	-0.9558	0.188	-1.283	-0.1958	3.307	-0.562	0.5379	0.4773	0.5042	0.9142	0.7167	0.5056	-0.1544	0.7673	1.297	0.1742	-0.5758	-0.162	1.417	0.228	1.888	1.197	0.4279	0.2656	0.7142	-1.416	-0.8633	-0.2527	0.158	-0.6621	1.407	-0.262	0.588	-0.3327	-0.2527	0.007969
IMAGE:292515	UAP1 || UDP-N-acteylglucosamine pyrophosphorylase 1 || Hs.21293 || 114839	1	0.2281	-0.3619	-0.01191	0.1581	-0.4422	-1.042	-0.1794	-0.7094	-0.06927	-0.5694	-0.02191	-0.7893	-0.2919	-0.7761	-0.2822	3.244	-0.9819	0.09657	0.5539	0.5778	0.8978	0.7116	0.3936	-0.3264	0.5939	1.034	0.05782	-0.7493	0.4081	1.095	0.3581	2.028	1.414	0.4066	-0.03639	0.4078	-1.439	-0.4684	-0.1061	-0.05191	-0.7734	0.7151	0.02809	0.5881	-1.036	-0.8061	-0.09191
IMAGE:855723	C16orf34 || Chromosome 16 open reading frame 34 || Hs.437433 || 222110	1	0.09738	-0.2826	0.7374	0.5874	0.1728	0.4674	0.3868	-0.01325	0.2845	-0.09325	-0.01262	-0.2655	-1.033	-0.2074	-0.1572	0.3826	0.1074	0.8604	0.7526	0.3228	0.4928	0.4636	0.5846	0.7846	0.9926	0.8026	0.0928	-0.1655	1.427	2.974	-0.07262	0.6274	0.1926	0.2904	-0.1254	0.9828	0.9568	-0.05643	0.9826	0.9174	-0.2636	1.874	0.4874	0.5074	0.05257	-0.7674	-0.5226
IMAGE:341051	PNN || Pinin, desmosome associated protein || Hs.409965 || 104912	1	0.1109	0.3509	0.7409	0.4209	0.1446	0.1309	0.2608	0.4308	-0.03039	-0.09924	-0.2691	-0.3304	0.1109	0.292	-0.3754	0.192	-0.7491	0.1696	0.712	0.5146	0.8846	0.1909	0.1201	0.1501	0.08201	-0.158	0.2046	0.2496	0.8309	0.5391	0.1709	1.231	0.242	0.1096	0.02006	-0.1054	-0.1292	0.3309	0.162	0.5809	-0.1504	1.069	0.6309	0.5109	0.202	0.05201	-0.1191
IMAGE:788721	KIAA0090 || KIAA0090 protein || Hs.439200 || 111038	1	0.5972	0.2772	0.1372	-0.6828	0.2551	-0.1028	-0.3131	-0.4231	-0.008401	0.05692	-0.2428	-0.1784	-1.243	-0.005901	-0.2649	0.2941	0.8772	-0.05548	0.2041	0.2451	0.3851	-0.04023	0.01622	-0.1138	0.3741	0.5541	0.06514	-0.0884	-0.1028	-0.3169	-0.09284	-0.03284	-0.1759	-0.03548	-0.1038	0.07514	0.4769	-0.1902	0.5241	0.2472	0.09452	0.3731	0.3872	0.007156	-0.3159	-0.1959	-1.063
IMAGE:61626	LOC56902 || Putatative 28 kDa protein || Hs.262858 || 102699	1	0.3548	0.4248	0.2048	0.6448	-0.2634	0.3148	0.03778	-0.2322	-0.2125	0.05778	-0.06525	-0.07254	-0.1272	-0.3113	-0.5834	-0.1613	0.2248	-0.1821	0.1987	0.2766	0.1466	-0.08712	0.1298	0.08981	0.4587	1.119	0.3566	0.2675	0.9148	0.9705	-0.3852	1.025	0.3387	-0.3521	-0.9002	-0.1634	0.1578	-0.3671	0.04867	0.2748	-0.2921	-0.2095	-0.04525	-0.2952	-0.3713	-0.3913	-0.6752
IMAGE:612274	TUBA1 || Tubulin, alpha 1 (testis specific) || Hs.75318 || 117016	1	0.3038	-0.3962	-0.06616	-0.4262	-0.6222	-0.2562	-0.05931	0.3107	-0.7997	-1.079	-0.1462	-0.1397	0.2938	-0.07544	-0.5822	-0.8354	1.054	-1.151	0.6546	-0.3422	0.07781	-0.6759	-0.2456	0.2544	0.4246	0.1846	0.4378	-0.3697	0.4738	0.942	-0.4862	0.1938	-1.755	-0.02094	-0.4456	-0.6222	-0.4893	-0.6159	0.4346	0.4438	0.09906	1.182	0.2638	0.3538	0.1646	-0.1554	-0.2362
IMAGE:843263	MRPL37 || Mitochondrial ribosomal protein L37 || Hs.4209 || 102801	1	0.5567	0.3667	-0.07328	0.07672	-0.1769	0.2867	-0.996	-1.226	-0.2923	0.05401	-0.1333	-0.8323	-0.5433	-0.1999	-0.2669	1.14	0.6267	0.0119	0.1801	-0.2869	-0.3769	-0.2906	0.09304	-0.427	-0.3099	0.04014	-0.2269	-0.9023	-0.2233	0.3064	-0.9433	-0.8733	-1.64	-0.2081	0.473	-0.2569	-0.926	-0.5906	-0.2099	0.1267	-0.1381	1.266	0.3967	0.2367	0.8701	0.4301	-0.8233
IMAGE:731290	MGC42105 || Hypothetical protein MGC42105 || Hs.25845 || 101581	1	0.6831	0.3031	-0.3569	0.2931	-0.3583	-0.3269	0.099	-0.011	-0.5972	0.049	-0.4869	-1.197	0.1631	0.0188	0.06174	-0.9212	-0.5069	0.2924	0.008801	-0.5383	-0.2583	-0.1926	-0.2264	-0.4764	-0.7512	-0.2612	-0.5283	-1.097	-0.9569	-0.475	-0.8469	-0.1269	0.5188	-1.088	-0.06638	-0.3883	-0.751	-0.8926	-0.2112	0.1231	-0.8776	0.865	0.4531	-0.5469	0.4888	-0.1812	-0.2269
IMAGE:565235	SMS || Spermine synthase || Hs.449032 || 108346	1	0.9839	0.2639	-0.08608	0.09392	-0.1816	-0.5961	-0.2861	-0.4161	-1.129	-0.07612	-0.6261	-1.049	-0.01608	-0.4509	-0.4516	-0.5009	0.3839	0.3771	0.5391	-0.2416	-0.0216	-0.05285	-0.1326	-0.3726	-0.2609	0.2391	0.2684	-0.6887	-0.2961	0.1117	-0.9861	-0.06608	0.6091	-0.2929	-0.02262	-0.2216	-0.5161	-0.2329	0.3691	0.1739	-0.8529	0.6617	0.5339	0.1539	0.2191	-0.6709	-0.7561
IMAGE:50743	TXNL2 || Thioredoxin-like 2 || Hs.42644 || 220566	1	0.3623	-0.2477	-0.1677	0.1223	-0.1987	-0.2277	-0.9744	-0.4244	-0.06378	0.2356	0.09231	-0.3938	0.3623	-0.5126	-0.1187	0.1874	0.4423	-0.08494	0.4574	0.2713	-0.1787	-0.462	-0.03471	-0.1747	0.1274	0.5674	0.1813	-0.5038	-0.3977	0.4922	-1.228	-0.2077	-0.2026	-0.6449	-0.7047	-0.4687	0.05563	0.368	-0.5826	0.2623	0.06506	0.6322	0.01231	0.3423	0.1174	0.09737	-0.2077
IMAGE:823598	PSMD12 || Proteasome (prosome, macropain) 26S subunit, non-ATPase, 12 || Hs.4295 || 115979	1	0.8909	0.3109	-0.04907	0.7509	0.3271	-0.01907	-0.3522	-0.1422	-0.5773	0.2878	-0.7391	-0.2873	0.04093	-0.361	-0.4429	-0.161	0.4009	0.459	0.729	0.1871	0.02708	0.09145	-0.2943	-0.3143	0.519	-0.02105	-0.002925	-0.5273	0.08093	1.023	-0.02907	0.7609	0.00895	-0.451	-0.5243	0.2171	0.1078	0.6515	0.339	0.1909	-0.101	1.243	0.08093	0.3709	-0.08105	-0.561	-0.4391
IMAGE:347373	TCEB1 || Transcription elongation factor B (SIII), polypeptide 1 (15kDa, elongin C) || Hs.435169 || 100754	1	0.09674	0.1067	-0.3933	-0.3933	-0.2122	-0.8833	-0.0611	0.0789	-0.3487	-0.2811	0.2167	-0.2887	-0.8333	-0.4777	-0.4822	-0.08774	0.09674	-0.2253	0.2023	-0.2422	-0.002209	-0.01283	0.02058	-0.4794	-0.2377	-0.03774	-0.1722	-0.2887	-0.2333	0.4878	-0.3033	0.1867	-0.09774	-0.1353	-0.5294	0.1278	-0.4811	-0.3128	-0.2777	-0.1133	-0.06533	0.5678	-0.6133	-0.02326	-0.2977	-0.4977	-0.6033
IMAGE:490772	SNRPA1 || Small nuclear ribonucleoprotein polypeptide Ap || Hs.434901 || 102670	1	0.3728	0.6228	-0.06717	0.2228	-0.02303	-0.4072	-0.2632	-0.2932	-0.483	0.6568	0.03283	0.107	0.4228	0.1525	-0.653	-0.4075	1.443	0.1607	0.1325	-0.253	0.006975	0.06107	-0.1185	-0.2085	0.1025	0.08253	0.297	-0.08303	-0.1672	0.4548	-0.01717	-0.8572	0.4725	-0.2293	-0.4185	-0.203	-0.3132	-0.2789	-0.2775	0.6228	-0.2593	0.5848	0.08283	0.1828	-0.3075	-0.5375	0.2128
IMAGE:130895	LOC284018 || Hypothetical protein LOC284018 || Hs.90790 || 105712	1	0.01485	0.2648	0.06485	-0.1752	-0.06284	-0.4252	-0.001684	0.7583	-0.3533	0.5283	-0.8552	-0.1833	-0.06515	0.2533	-1.083	-2.177	0.7848	0.8422	0.2133	0.5372	0.7772	-0.6378	-0.06511	-0.8751	-0.07673	0.2133	0.2672	-0.9233	-0.4952	0.5548	0.6348	-1.125	0.8033	0.1922	0.1149	-0.1228	0.4083	-0.7878	-0.4367	-0.1352	-0.4978	1.325	0.1348	-0.1652	-0.1067	0.1733	-0.3552
IMAGE:279616	|| || || 100144	1	0.8196	-0.0004338	-0.1604	-0.05043	-0.1377	0.05957	-0.1982	-0.01816	-0.06393	0.5018	0.2696	0.01607	-0.3704	-0.07782	0.3523	-0.1578	0.03957	0.3368	0.5122	-0.1777	-0.1477	0.3116	0.3011	0.1311	0.4022	0.5922	0.2523	0.1861	0.8696	0.176	-0.3304	0.4196	0.2122	-0.2232	0.2011	-0.08768	0.2618	0.1286	-0.1278	0.2896	-0.2732	0.206	0.6096	0.2496	0.3422	0.2022	-0.3604
IMAGE:772925	C1orf41 || Chromosome 1 open reading frame 41 || Hs.439171 || 106783	1	0.3848	-0.1052	-0.2352	0.2248	-0.2003	-0.5852	0.08939	0.1094	-0.2274	0.5794	-0.1152	0.0426	-0.2752	-0.075	0.1397	-0.004996	0.5548	0.2284	0.725	-0.3103	-0.2503	-0.5866	0.2555	-0.3045	0.175	0.205	0.4997	0.2026	0.3348	1.384	0.2148	0.5248	0.125	-0.1116	0.2355	-0.1603	0.08939	-0.9866	-0.205	-0.1552	-0.4816	0.8743	0.4548	-0.1652	0.365	-0.055	-0.8452
IMAGE:279972	UBE2J1 || Ubiquitin-conjugating enzyme E2, J1 (UBC6 homolog, yeast) || Hs.184325 || 221432	1	0.9682	0.9282	-0.001833	0.2182	0.1195	-0.5518	-0.05604	0.174	-0.2849	0.174	-0.4618	-0.09488	-0.07183	0.4267	-0.4605	-0.4933	0.4982	1.043	0.7467	-0.02051	0.2195	0.07074	0.08103	-0.309	0.2967	0.1367	-0.2405	-0.1549	-0.3518	-0.03951	-0.001833	-0.1518	0.5967	-0.3074	-0.289	-0.1805	0.234	-0.2493	0.0567	-0.6718	-0.3174	1.39	0.2082	0.2982	-0.0433	-0.5733	-0.1818
IMAGE:487499	ZNF36 || Zinc finger protein 36 (KOX 18) || Hs.24758 || 226264	1	0.05721	0.5572	0.3072	-0.1428	0.5725	0.2672	-0.8914	-0.3214	0.07008	0.5086	-0.1428	0.03008	-0.01279	0.6505	-0.07754	0.7205	0.4372	-0.2162	0.4705	0.3775	0.06246	0.3853	0.3699	-0.2201	0.1205	0.3905	0.1525	-0.03992	-0.8628	0.1558	0.3472	-0.4128	-0.1695	0.1138	0.2199	0.1225	0.08858	0.2593	-0.03949	0.02721	-0.4062	1.316	-0.02279	0.1892	0.01051	-0.2895	0.2272
IMAGE:149934	STK17A || Serine/threonine kinase 17a (apoptosis-inducing) || Hs.9075 || 98755	1	0.5718	0.3618	-0.1182	1.042	-0.01509	-0.3882	-0.9587	0.2813	-0.6436	-0.1487	0.1018	0.1964	0.02182	-0.794	0.1749	2.076	0.5618	-0.6232	-0.314	-0.05509	-0.5051	0.308	-0.01969	-0.009692	-0.094	-0.114	0.2949	-0.2336	-0.5582	1.391	-0.6282	-0.1482	-0.064	-0.1932	-1.07	-0.1551	-0.2687	0.378	0.116	0.5318	0.2768	0.06125	-0.3682	-0.2482	-0.084	-0.454	-0.5882
IMAGE:842767	FLJ10036 || Zwilch || Hs.21331 || 113984	1	0.7351	-0.5349	0.5351	0.8351	0.1335	-0.5149	-0.214	0.196	-0.3096	-0.384	0.4951	0.6604	0.3751	-1.033	-0.4865	0.8771	0.7751	-0.2008	-0.1429	0.2935	-0.3565	0.3404	0.0402	-0.1698	0.3071	0.8771	-0.5165	0.02042	0.5351	1.908	0.2851	-0.2549	0.5371	-0.4708	-0.4198	0.2735	-0.254	0.2304	-0.1029	0.4251	-0.01083	0.9179	0.5551	-0.1749	-0.8129	-0.5729	-0.3549
IMAGE:277112	RFC3 || Replication factor C (activator 1) 3, 38kDa || Hs.115474 || 223114	1	1.311	0.751	0.751	1.311	0.3291	1.011	-0.8192	0.5508	-0.7607	0.5708	0.151	0.3193	0.601	-1.55	-0.2909	0.2797	0.571	0.3872	0.4497	0.6091	0.04909	-1.018	0.002589	-0.1174	0.6297	0.3597	0.1291	0.3693	0.401	1.286	0.301	-0.769	0.6797	-0.6628	-0.09741	0.5591	0.8908	0.6017	0.7997	-0.249	-0.9228	0.5858	-0.02903	-1.179	0.2997	0.2697	0.491
IMAGE:809535	SFRS2 || Splicing factor, arginine/serine-rich 2 || Hs.73965 || 110489	1	0.2175	0.5775	0.4075	0.3975	0.08622	0.02753	0.2307	0.4907	-0.1842	0.1507	-0.1125	-0.5742	-0.4125	0.45	-0.4438	0.38	0.01753	0.1187	0.78	0.1162	0.4862	0.2737	-0.2455	-0.3055	0.15	-0.07003	-0.04378	-0.2642	0.3575	0.3207	-0.2125	0.5075	0.53	-0.1213	-0.1555	0.01622	-0.1193	-0.05628	0.49	-0.4925	-0.3413	0.7207	0.2475	-0.00247	-0.29	-0.44	-0.3625
IMAGE:811751	|| Homo sapiens, clone IMAGE:5275203, mRNA || Hs.293782 || 109323	1	0.568	-0.342	0.438	0.438	0.3882	-0.01197	0.442	0.34	-0.1205	0.353	0.128	0.3595	0.578	-0.3939	0.6382	1.246	-0.372	0.9641	0.1461	0.3582	-0.1618	0.2154	1.073	0.9026	1.326	-0.05391	1.338	0.2295	0.318	0.6726	0.478	0.638	-0.2939	-0.1459	1.023	0.8182	0.411	0.1154	-0.7039	0.978	0.1441	1.423	-0.142	0.528	0.5561	0.8361	0.488
IMAGE:210486	PDCD4 || Programmed cell death 4 (neoplastic transformation inhibitor) || Hs.257697 || 108918	1	0.434	-0.06595	0.06405	0.314	-0.2743	0.114	-0.1006	0.6594	0.09608	0.04941	0.384	0.2461	-0.106	0.135	0.6157	0.745	-0.416	0.4919	-0.05503	0.1157	0.1557	1.206	0.1458	0.005778	-0.09503	0.285	0.3257	0.05608	0.514	1.037	0.344	0.01405	-0.185	-0.4681	-0.4342	0.3857	0.5294	0.5157	-0.305	0.08405	0.3219	0.6768	0.144	0.364	0.135	0.235	0.684
IMAGE:80410	FDPS || Farnesyl diphosphate synthase (farnesyl pyrophosphate synthetase, dimethylallyltranstransferase, geranyltranstransferase) || Hs.335918 || 117564	1	-0.01425	-0.02425	0.09575	0.3458	0.01205	0.1458	0.01685	-0.3431	0.06892	-0.1531	0.08575	0.04892	0.06575	0.1871	-0.268	-0.3329	-0.7042	-0.4336	0.7171	0.02205	-0.01795	-0.08608	-0.09199	0.01801	-0.1529	-0.8929	-0.268	0.2089	0.5058	0.806	0.4658	0.3758	0.3871	0.2064	0.508	0.332	0.3969	0.2239	-0.5529	0.04575	-0.04358	1.126	0.5858	0.3958	0.5471	-0.01293	0.07575
IMAGE:71863	SLC40A1 || Solute carrier family 40 (iron-regulated transporter), member 1 || Hs.409875 || 112965	1	2.182	0.2357	-0.2076	0.09904	1.49	-0.08191	-0.1241	-0.9041	-0.4861	0.3859	-0.5076	0.4839	0.3624	-0.4895	0.7498	-0.00948	0.2546	0.1698	0.3705	0.8798	0.9398	1.725	-0.2793	0.01069	0.1205	2.201	0.4598	0.1039	0.6624	3.077	2.212	-0.4776	1.241	0.2498	-0.4993	0.5498	0.2959	-0.1052	0.5605	0.6424	0.1898	1.167	0.0246	-0.5376	0.1005	0.02052	-0.2076
IMAGE:854701	LIPA || Lipase A, lysosomal acid, cholesterol esterase (Wolman disease) || Hs.85226 || 105060	1	1.477	-0.1131	0.2769	0.3469	-0.2315	-0.8731	-0.5223	0.3377	-1.047	0.6677	-0.7131	0.3029	0.4269	-1.134	1.469	-0.4442	0.9169	0.0004237	0.4458	1.129	0.2685	0.5401	0.6154	-0.1946	1.416	2.556	0.6085	0.1429	1.347	1.184	0.05689	0.2569	-0.4542	0.7604	0.03542	0.1085	0.6177	-0.02985	0.3658	-0.1531	0.5304	-0.1058	-0.1231	0.4969	0.07579	-0.6842	-0.8931
IMAGE:767277	PPIH || Peptidyl prolyl isomerase H (cyclophilin H) || Hs.9880 || 116973	1	0.6044	0.09437	0.06437	0.6444	-0.2507	0.004367	-0.08057	-0.003573	0.197	0.3954	0.1244	0.257	0.03437	-0.2581	-0.2707	0.08194	-0.5756	-0.2851	0.08194	-0.1407	-0.1207	0.6439	0.323	-0.107	0.5119	0.7619	0.3293	0.217	0.6144	1.337	0.4744	0.4444	0.5419	-0.2551	-0.187	0.07932	-0.04457	0.2839	-0.03806	0.5244	-0.1051	0.05675	0.3544	-0.4256	-0.03806	-0.01806	-0.5856
IMAGE:256619	HSD17B7 || Hydroxysteroid (17-beta) dehydrogenase 7 || Hs.187579 || 308923	1	-0.1973	-0.4273	-0.0973	0.7727	-0.4994	-0.2573	1.363	0.4332	0.3641	0.6432	0.1827	0.5941	-0.7273	0.04283	0.6906	-0.9572	-0.5473	0.295	0.3828	0.3106	0.2306	0.525	0.4379	0.04791	0.7728	0.03283	-0.01941	0.3241	-0.6173	-0.06319	1.273	1.113	1.473	0.135	-0.5221	1.181	0.6432	-0.425	1.043	-0.4473	-0.205	0.4768	-0.1373	0.2627	-0.3972	-0.05717	0.9827
IMAGE:813261	VAMP4 || Vesicle-associated membrane protein 4 || Hs.6651 || 100464	1	-0.2373	-0.4273	-0.1873	0.7927	0.129	-0.09734	1.626	-0.7444	1.756	1.066	0.8727	-0.1939	1.623	0.3869	0.509	-0.5331	0.1927	0.001112	-0.4131	0.07903	-0.181	0.3466	0.09793	0.5579	0.4769	0.1369	0.699	-0.1939	-0.2173	-0.9513	1.333	-0.2273	0.4769	-0.3889	0.2279	1.129	2.576	-0.8734	1.287	0.6027	-0.3289	0.1087	1.083	-0.2473	1.167	2.087	0.6727
IMAGE:278729	|| Transcribed locus || Hs.518573 || 116710	1	-0.08321	-0.3832	-0.1232	-0.2532	0.05586	-0.1032	0.9359	0.8759	0.3798	0.6259	0.1068	0.2698	0.4668	0.3031	-0.004137	-0.3969	-0.05321	0.1965	-0.05694	-0.02414	-0.03414	-0.126	0.0999	0.6399	-0.2469	-0.2469	0.5059	-0.01018	0.1068	-0.1787	0.8468	0.5568	0.3531	0.07649	-0.1201	0.2559	0.9859	-0.236	-0.2769	-0.1732	-0.1935	0.7013	-0.06321	0.4368	0.2631	0.4131	0.5168
IMAGE:42935	|| Transcribed locus || Hs.445537 || 310571	1	-0.1632	0.7068	-0.1232	-0.4332	0.4085	0.2168	0.7409	1.451	-0.1267	0.4009	0.6368	0.5133	0.4068	0.3953	-0.08148	0.6553	0.1968	-0.4796	-0.07465	-0.1515	-0.01148	-0.05586	0.08255	0.1526	0.2453	0.2553	0.2185	-0.3967	0.3768	0.4679	0.2568	-0.3732	-0.1747	0.1104	-0.7174	-0.2015	1.041	0.5641	0.1553	-0.08315	-0.1296	0.2779	-0.04315	-0.1132	0.2253	0.7253	0.4068
IMAGE:486356	ZNF83 || Zinc finger protein 83 (HPF1) || Hs.305953 || 222262	1	0.1314	0.4014	0.0214	0.7514	0.4562	0.2714	0.5948	0.8148	0.813	0.8448	0.5114	0.433	0.3914	0.5675	-0.3138	-0.2925	-0.5686	-0.3232	0.04747	-0.01383	-0.4438	0.3468	1.237	0.9974	0.06747	0.2475	0.4862	0.243	0.4214	1.231	0.6914	0.0414	0.6675	-0.5432	0.4274	0.6262	0.2548	0.1768	0.2075	-0.0586	-0.6432	0.2907	0.6114	-0.3786	-0.2125	0.3075	0.1914
IMAGE:240480	|| Transcribed locus, moderately similar to NP_997349.1 FLJ46489 protein [Homo sapiens] || Hs.110286 || 109681	1	0.4141	0.9041	0.4441	0.3841	0.06206	0.6841	1.366	1.006	1.049	0.6665	0.8241	0.06922	-0.06588	0.513	0.1221	-0.757	0.5841	0.9296	0.243	0.09206	-0.1479	0.3984	1.203	0.7434	0.183	0.923	0.3821	0.3792	0.004122	0.626	0.8641	0.6341	0.02302	0.4696	0.4334	0.7921	0.8565	-0.6216	-0.07698	-0.1959	-0.1104	1.946	0.9341	0.5041	0.213	0.02302	0.05412
IMAGE:1898826	SFRS11 || Splicing factor, arginine/serine-rich 11 || Hs.443458 || 311517	1	-0.3977	-0.07769	0.6323	1.062	-0.2404	0.4623	1.785	1.755	0.8146	1.435	0.3723	0.6646	0.4723	0.7493	0.09963	0.3893	-0.4477	0.3755	-0.3207	-0.0003698	-0.1904	0.2171	0.5442	0.4042	0.02926	0.9893	-0.1604	0.8146	0.5823	1.089	-0.1177	-0.7777	-0.7007	0.3655	-0.2158	0.5096	2.115	0.3171	0.8693	0.7423	0.4955	0.3189	-0.5377	0.2723	0.6493	0.8793	1.102
IMAGE:824150	PSMB7 || Proteasome (prosome, macropain) subunit, beta type, 7 || Hs.197071 || 220681	1	1.471	1.001	1.031	0.5606	0.5028	1.261	1.52	1.3	0.09847	1.56	-0.0194	0.3285	0.5506	1.193	0.2128	-4.207	-0.0594	0.4847	1.383	0.6928	0.9128	-0.01903	0.9723	-0.1177	1.053	1.733	1.023	0.03847	-0.4394	0.5407	0.5906	-0.0594	0.193	0.2547	1.472	0.1128	1.26	-1.969	-0.527	-0.3194	-0.3953	2.951	1.091	0.3006	0.833	-0.267	0.9006
IMAGE:489947	MXI1 || MAX interactor 1 || Hs.118630 || 113363	1	0.204	-0.026	-0.386	0.454	-0.6533	0.164	0.6202	-0.2398	-0.086	0.6402	-0.546	-0.196	-0.146	0.613	-0.3833	-1.997	0.924	0.8928	0.633	0.7467	0.5167	0.4936	0.6303	0.3503	0.833	0.423	0.6967	-0.326	0.134	-0.06802	-0.005996	0.654	0.603	0.0828	0.9103	0.9767	0.4502	0.4536	0.243	0.244	0.2628	1.072	0.164	0.654	0.503	0.683	0.434
IMAGE:277611	MXI1 || MAX interactor 1 || Hs.118630 || 226641	1	-0.4253	-0.9453	-0.5553	-0.08535	-0.1279	-0.1153	1.49	0.4796	0.3219	1.41	-0.3053	-0.2781	0.1147	0.9242	-0.5779	-1.716	0.6447	0.6452	0.8242	0.7221	0.9721	0.2315	0.6609	0.3409	0.8842	0.2042	0.7221	-0.3481	0.07465	-0.6666	0.1747	0.5247	0.8142	-0.3048	1.031	1.052	1.23	0.6615	0.1942	-0.3553	-0.3548	0.9934	0.6247	0.8247	0.3142	0.5142	1.025
IMAGE:271478	MXI1 || MAX interactor 1 || Hs.118630 || 121528	1	-0.06584	-0.04584	0.05416	0.2742	-0.1431	0.04528	1.05	0.1497	0.02603	1.25	-0.7658	-0.174	-0.1458	0.8167	-0.4431	-1.503	1.314	1.326	1.137	0.6769	1.047	0.6344	1.136	0.5762	1.327	1.077	0.9269	-0.06397	0.5642	0.3581	0.1042	0.2742	1.027	-0.2136	1.366	1.437	1.19	0.7944	0.4667	-0.4358	0.5564	0.9381	-0.07584	0.8542	0.7267	0.6867	0.6242
IMAGE:609366	MXI1 || MAX interactor 1 || Hs.118630 || 113050	1	-0.03205	-0.232	-0.102	-0.192	-0.1374	0.158	1.1	0.11	-0.1254	1.23	-0.742	-0.1954	0.08795	0.7349	-0.4674	-1.525	0.978	0.8949	1.075	0.4926	0.9426	0.5113	0.9474	0.4474	1.195	0.7349	0.7126	-0.06536	0.588	-0.1062	0.468	1.018	0.9549	-0.09512	0.9974	1.013	1	0.7013	0.3749	-0.292	-0.1351	0.7338	0.308	0.848	0.4949	0.4749	0.738
IMAGE:1680549	MXI1 || MAX interactor 1 || Hs.118630 || 105546	1	-0.1057	-0.5057	0.4143	0.5443	-0.1969	0.5643	1.037	0.2372	0.02039	1.197	-0.5257	-0.1296	0.1543	0.7432	-0.3169	-1.527	0.8243	0.9466	1.113	0.6131	0.9631	0.5737	0.5367	0.3577	1.273	0.8332	0.8931	-0.09961	0.4343	-0.2283	0.1843	0.9043	0.9432	0.09664	0.6347	1.133	1.167	0.7837	0.3832	-0.3457	-0.1134	0.6917	0.3543	1.114	0.5032	0.4832	0.7043
IMAGE:788445	CYP4V2 || Cytochrome P450, family 4, subfamily V, polypeptide 2 || Hs.237642 || 114351	1	1.252	1.062	0.5221	1.402	0.8462	0.3021	-0.0167	-0.2267	0.1498	1.243	-0.4779	-0.2302	-0.02786	0.5826	0.04624	-0.1474	-0.007863	2.064	0.9426	0.3662	-0.03376	-0.7536	1.034	-0.166	1.193	2.013	1.416	1.4	1.342	1.712	0.4421	0.8221	0.4326	0.3844	1.234	0.7762	0.1033	1.146	0.2726	0.5921	0.1944	-0.3282	0.3221	1.152	0.9826	0.2126	0.7621
IMAGE:742685	DAB2 || Disabled homolog 2, mitogen-responsive phosphoprotein (Drosophila) || Hs.81988 || 107150	1	0.7129	0.8129	-0.1571	0.2129	0.01445	-0.5571	1.134	2.604	0.08925	0.8735	-0.4671	-0.5908	0.5229	0.561	0.1645	-2.089	0.9629	1.41	1.131	0.5645	1.914	-0.00492	1.354	0.6742	0.631	2.231	0.9145	0.1492	1.023	1.625	0.9229	1.633	1.411	0.3501	1.194	0.4345	0.3435	-0.1649	-0.169	-0.2671	0.2601	0.7651	0.3729	0.7929	0.911	-0.259	-0.4071
IMAGE:487793	MAF || V-maf musculoaponeurotic fibrosarcoma oncogene homolog (avian) || Hs.134859 || 118886	1	0.5072	0.2472	-0.01285	0.03715	0.2101	-0.1128	1.096	0.9456	-0.6301	1.066	-0.4128	-0.03008	0.6472	0.2355	0.1301	-1.235	1.787	0.6433	1.755	0.8201	1.92	-0.1417	-0.1413	-1.141	0.2255	0.7555	0.3101	0.1099	1.607	2.176	1.247	0.6872	1.015	0.2233	1.719	0.1501	1.476	0.5983	-0.05453	-0.02285	0.4633	0.8765	0.4272	1.157	1.155	0.3555	0.7172
IMAGE:277414	MAF || V-maf musculoaponeurotic fibrosarcoma oncogene homolog (avian) || Hs.134859 || 225160	1	0.1272	0.4672	0.1472	0.03719	0.244	-0.1228	1.044	0.924	-0.3528	1.084	-0.6628	-0.1528	0.3772	0.2522	0.004042	-1.618	1.557	0.7122	1.342	0.784	1.724	0.02717	-0.0842	-0.9142	0.1122	1.142	0.244	-0.02283	1.797	1.878	0.8272	0.5572	0.8022	0.3222	1.636	0.124	1.154	0.3872	-0.5278	0.09719	0.4122	0.4383	0.2272	0.9972	0.8722	0.01217	-0.2128
IMAGE:813828	KIAA0367 || KIAA0367 || Hs.23311 || 118685	1	0.3605	-0.3795	0.02049	1.84	0.5206	-0.03951	0.6658	0.8758	1.04	2.336	1.42	-0.2198	1.95	0.07444	0.7706	-0.6522	0.9305	0.6143	1.684	1.351	2.181	1.414	1.707	1.347	2.934	2.174	1.861	1.5	1.63	1.004	2.11	2.74	1.984	1.684	2.497	1.541	1.966	-0.4758	1.614	1.29	-0.03566	3.994	3.2	2.84	2.994	1.944	2.54
IMAGE:42558	GATM || Glycine amidinotransferase (L-arginine:glycine amidinotransferase) || Hs.75335 || 104475	1	0.1992	0.2392	-0.5208	0.0292	0.1967	-0.4708	0.867	-0.673	0.7817	1.427	1.549	0.2217	1.419	-0.02057	2.427	-2.781	-0.7608	1.403	1.549	0.3667	0.7867	1.515	0.6963	0.8363	0.5994	2.899	0.8567	1.002	1.299	2.411	1.329	1.039	2.239	1.833	0.6963	1.377	1.587	-1.555	0.9694	1.029	0.1533	0.9512	2.079	-0.0908	2.329	1.339	0.6992
IMAGE:108422	SH3YL1 || SH3 domain containing, Ysc84-like 1 (S. cerevisiae) || Hs.147365 || 99796	1	0.6398	1.22	-0.6202	-0.2302	0.924	0.8898	1.053	-1.227	0.2875	0.4728	0.6598	-0.1325	0.3398	0.09734	0.424	-0.6927	-0.6502	-0.7579	0.9573	0.944	0.784	1.024	1.112	0.5622	-0.09266	0.6073	0.284	0.5375	1.03	1.584	0.4998	0.6698	0.3773	1.202	2.232	0.454	0.8028	-0.926	0.6073	-0.3802	0.4121	0.02419	0.2698	1.05	1.037	0.5173	0.2498
IMAGE:199558	DHRS6 || Dehydrogenase/reductase (SDR family) member 6 || Hs.124696 || 112945	1	0.03141	1.131	0.4714	-0.1286	0.5633	0.5014	0.1589	-0.06109	0.3708	1.259	1.071	-0.02924	0.04141	1.267	2.543	0.147	0.9614	1.654	1.217	0.4593	1.223	3.479	0.6343	1.324	0.687	1.307	1.443	0.9008	0.4114	0.5037	0.4914	0.1814	0.307	0.0741	1.304	0.6533	0.8189	-0.8709	1.537	0.1414	0.8041	0.1237	0.4314	0.3414	1.267	0.687	0.8314
IMAGE:454219	|| Transcribed locus || Hs.117035 || 223127	1	0.04207	0.5401	-0.06793	0.9221	0.3975	0.5735	0.1331	-0.4869	-0.2025	1.413	-0.6379	0.1075	0.4171	0.1692	0.4175	-1.311	0.5621	0.7994	0.6692	0.3075	-0.2425	0.6462	0.1863	0.4363	1.049	0.7892	0.4975	0.3675	0.5421	-0.4868	0.04318	1.502	0.7092	0.4594	0.8963	-0.04252	0.8931	-0.7738	-0.6908	0.07207	-0.1906	1.333	1.012	0.4321	0.5692	0.009239	0.06207
IMAGE:81417	RNASE4 || Angiogenin, ribonuclease, RNase A family, 5 || Hs.283749 || 111603	1	-0.861	-1.401	0.709	-0.601	0.8696	0.759	0.5808	0.0918	0.1288	1.122	-0.721	-0.9612	-0.421	0.8283	0.02964	-3.682	-1.191	0.1259	1.698	0.6196	1.65	-0.3691	0.1165	-0.09354	0.9383	-0.03165	0.1596	0.6388	1.059	0.5265	0.919	1.989	0.9383	1.686	1.466	1.52	-1.068	0.03089	1.518	0.619	1.026	1.666	1.189	1.309	0.9283	0.2583	-0.221
IMAGE:1564426	RPL37 || Ribosomal protein L37 || Hs.80545 || 310143	1	0.1049	-0.3951	-0.02511	0.09489	0.2755	0.05489	0.116	0.226	0.4128	1.146	0.1449	0.1428	-0.6851	-0.06818	-0.5345	0.1118	-0.9051	-0.5651	0.4918	-0.4245	0.02554	0.4717	0.1928	0.1728	1.112	0.2718	1.096	0.1028	0.2649	1.106	0.3649	1.765	0.3918	0.2349	0.5128	0.4855	0.916	1.255	0.03182	0.9949	0.1749	1.396	0.09489	-0.1751	-0.03818	0.1518	0.6949
IMAGE:295650	LOC201895 || Hypothetical protein LOC201895 || Hs.500350 || 103814	1	-0.04075	0.1492	-0.1708	0.6092	-0.01429	0.08925	0.2959	0.2818	0.2816	0.5994	0.3292	0.4346	0.7992	-0.1789	0.02571	0.2111	1.359	0.5695	-0.1689	0.02571	0.02571	0.3584	0.1062	0.7362	0.1511	0.6611	0.4357	0.3746	0.4692	0.6294	0.1392	-0.8008	-0.4289	0.4295	-0.1238	0.3257	0.9284	0.4084	0.08108	0.3092	0.1995	1.169	0.05925	0.1692	0.3511	0.2311	0.2692
IMAGE:271699	WSB1 || WD repeat and SOCS box-containing 1 || Hs.315379 || 109032	1	-0.05913	0.8209	0.3409	-1.199	0.01603	0.2809	0.9237	1.124	1.005	1.784	0.6809	0.5548	0.4009	0.6934	-0.05397	0.1534	1.171	0.5785	-0.09657	-0.104	-0.104	-0.6502	0.2302	0.3602	0.5534	0.01343	0.126	-0.1352	0.1909	-0.343	-0.3291	-0.3191	-1.307	-0.5215	-1.05	-0.204	0.4837	0.4698	0.02343	0.8409	0.5185	-0.553	-0.4891	-0.009126	-0.1666	0.003434	0.6109
IMAGE:146671	IL1R1 || Interleukin 1 receptor, type I || Hs.82112 || 310819	1	0.1552	-0.3348	0.3652	-0.4148	-0.3263	-0.1348	0.3564	0.7164	0.08766	0.8864	1.105	0.2577	0.2152	0.1692	0.1037	0.3492	1.115	-0.08067	0.1592	-0.3263	0.1137	-0.1794	0.2855	0.1055	0.5492	-0.1708	-0.1563	0.2477	-0.1748	0.8874	0.4852	0.5852	-0.4908	-0.2707	-0.8345	-0.5963	0.8264	0.9806	-0.0007641	1.455	0.1893	0.4674	0.1452	0.4052	-0.4408	0.1792	-0.3248
IMAGE:138265	IL1R1 || Interleukin 1 receptor, type I || Hs.82112 || 109049	1	0.05306	-0.4969	-0.1269	-0.6969	-0.4635	0.003057	0.5167	0.6567	-0.2066	0.5067	1.023	0.06342	0.4631	-0.2897	-0.06345	0.1803	1.413	0.234	0.5403	0.3565	0.1465	0.2084	-0.2507	0.6193	0.1803	-0.8697	-0.3635	-0.09658	-0.2469	-0.1953	1.033	1.133	-0.3497	-0.146	-0.4207	-0.5035	0.5567	0.1084	0.2203	1.253	-0.02595	-0.1253	0.2331	0.05306	-1.13	-0.4297	-0.9269
IMAGE:753743	|| Transcribed locus || Hs.318938 || 116038	1	-0.05427	-0.7643	0.2157	0.2257	0.2384	-0.2143	0.6325	-1.178	0.01235	0.7825	0.7757	0.4824	-0.03427	-0.03933	0.7684	1.001	0.7257	-0.4185	0.5607	0.8084	0.7084	0.7265	0.3658	1.306	0.8007	0.4107	0.2684	0.1124	0.5757	0.1996	0.8057	0.5457	-0.5993	0.3615	-0.4442	0.3284	1.462	0.8565	1.061	1.186	0.9915	0.5096	-0.1743	1.126	0.9107	1.161	0.2557
IMAGE:2018581	IL6ST || Interleukin 6 signal transducer (gp130, oncostatin M receptor) || Hs.71968 || 310822	1	-0.2227	-0.2727	0.5873	0.9973	0.4345	0.5473	1.386	0.08575	0.016	0.5657	-0.0527	0.136	-0.4927	-0.2003	0.1945	0.1497	0.8173	0.8889	0.1897	0.2645	0.4845	-0.1698	0.1054	0.9954	0.4197	0.2597	0.03455	-0.424	-0.5827	-0.5258	0.9473	1.057	0.1197	0.04892	-0.6646	0.1445	0.5857	0.1802	0.5397	0.3573	0.1789	0.8342	0.3573	0.3173	-0.2303	0.03971	-0.7227
IMAGE:811837	EEF1A1 || **Eukaryotic translation elongation factor 1 alpha 1 || Hs.439552 || 100696	1	1.187	0.1572	0.5172	0.3072	-0.02303	0.1572	0.3446	-0.1954	-0.1221	0.6146	0.09719	-0.1391	0.2072	-0.7099	0.03697	1.1	-0.6828	0.5351	0.3601	0.347	0.287	-0.04391	0.008613	0.2586	-0.05992	1.1	0.987	0.1989	-0.05281	0.7272	0.1172	0.5672	0.6001	-0.2149	1.329	0.757	0.6946	0.5531	-0.5399	0.9972	-0.1049	0.7972	-0.002806	0.4572	0.4601	0.09008	0.1472
IMAGE:1897944	TGFB1I4 || Transforming growth factor beta 1 induced transcript 4 || Hs.114360 || 312252	1	-0.1548	-0.3278	-0.1448	0.1922	0.1567	0.9552	0.1564	0.09635	-0.3304	0.3664	0.1452	-0.4604	-0.3088	-0.625	0.3667	-0.365	-1.057	-0.6158	-0.245	-0.4233	-0.5733	-0.1883	0.07979	-0.08021	0.465	0.275	0.2967	-0.1104	0.5732	0.3435	-0.5448	-0.5048	0.205	-0.03577	-0.03021	0.2567	-0.2636	0.7017	-0.195	1.225	-0.2958	0.9735	0.8652	-0.9848	0.135	0.735	-0.3648
IMAGE:842989	MYL6 || Myosin, light polypeptide 6, alkali, smooth muscle and non-muscle || Hs.77385 || 119707	1	0.09619	-0.3838	0.09619	-0.1138	-0.09913	0.2362	-0.3122	-0.09216	-0.106	-0.4522	-0.2038	-0.136	-0.1138	-0.3916	-0.3091	-0.4116	-0.3038	0.1877	0.4284	0.03087	0.1409	-0.3335	0.2213	0.2113	-0.1716	-0.2116	-0.1591	0.014	0.8762	0.7714	-0.04381	0.2462	0.09844	-0.08225	0.3113	-0.01913	0.1378	0.7265	-0.2016	-0.01381	0.09775	0.6014	0.2062	0.1062	0.05844	-0.4716	-1.514
IMAGE:320865	MARVELD2 || MARVEL domain containing 2 || Hs.444195 || 110933	1	0.07458	0.6746	-0.1754	1.165	-0.2921	-0.04971	-0.2958	0.3742	0.0898	-0.03579	0.3046	-0.4645	-0.1554	0.493	-0.4821	0.273	0.2646	0.4288	0.723	-0.1921	-0.03205	0.06949	0.3506	-0.3794	-0.149	-0.737	-0.8521	-0.03782	-0.4754	-0.2659	0.2046	-0.1854	0.233	-0.04118	0.5806	-0.3721	-0.2558	-0.1105	-0.06695	0.7646	-0.08118	0.8941	-0.1254	-0.1254	0.693	-0.557	-0.1254
IMAGE:1605407	WSB2 || WD repeat and SOCS box-containing 2 || Hs.459470 || 225125	1	0.7704	0.3304	-0.08965	0.6204	-0.1839	0.5504	-0.95	-0.13	-0.3016	-0.09998	0.05035	-0.4816	-0.2096	-0.2077	-0.05387	0.7423	0.3404	0.8205	0.5023	0.2561	0.5461	0.433	0.06698	0.547	0.5423	0.6223	0.4161	-0.4616	1.42	1.089	-0.02965	0.1904	0.1323	-0.3795	0.157	0.03613	-0.3	0.123	0.3923	0.1104	-0.1095	0.2487	-0.1596	0.07035	-0.5577	-1.578	-0.4496
IMAGE:795427	SERF2 || Small EDRK-rich factor 2 || Hs.424126 || 110840	1	0.5246	0.2318	0.6946	0.4209	-0.03184	0.1546	0.4227	-0.1773	-0.02086	-0.2873	-0.2554	-0.1909	-0.005383	0.2056	-0.1018	1.006	0.1671	1.717	0.2156	0.05616	0.2282	-0.3796	0.03509	0.1051	0.06557	-0.1844	0.07816	-0.5809	-0.5754	0.1487	-0.1754	-0.5254	-0.3944	0.2365	-0.04491	0.07816	0.1927	-0.2739	-0.2044	-0.3254	-1.423	1.679	0.1746	0.3446	-0.08443	-0.02443	0.04462
IMAGE:1160558	PTS || 6-pyruvoyltetrahydropterin synthase || Hs.415877 || 115024	1	0.1393	-0.09072	-0.3407	0.1093	-0.02717	-0.232	0.2111	0.1411	-0.1895	-0.01319	-0.3096	-0.2095	-0.9407	0.0658	-0.4872	0.3558	0.8393	0.1797	0.4958	0.3028	0.3028	0.1681	0.1557	-0.2043	-0.2542	0.4358	-0.007166	-0.009458	0.1893	0.9992	0.2993	1.079	0.5258	-0.06029	-0.3543	-0.06717	-0.4389	-1.321	-0.5142	-0.1707	-0.8203	1.229	0.6993	0.2593	-0.1542	-0.6842	-1.031
IMAGE:79655	MEP50 || MEP50 protein || Hs.446551 || 117718	1	0.7588	1.019	0.2088	0.5788	-0.135	-0.07917	0.01509	0.6151	-0.1829	0.08509	-0.1012	-0.4229	0.1188	-0.3125	-0.125	1.198	0.6388	0.8462	0.2675	-0.04501	-0.135	0.2175	0.05124	-0.3288	-0.1025	0.3275	0.05499	-0.3429	-0.2712	0.2128	0.3888	0.3488	0.1675	-0.5538	-0.3888	-0.115	-0.2349	-0.2725	-0.5625	0.008828	-0.1538	0.5828	-0.07117	-0.7412	-0.2725	-0.4525	-0.9112
IMAGE:2027560	JTV1 || JTV1 gene || Hs.534395 || 316623	1	0.1701	0.6301	0.08011	0.5101	-0.2379	-0.9699	-0.1198	-0.06979	-0.3321	0.1202	0.1301	-0.1121	-0.05989	-0.9705	-0.5279	0.6895	0.2101	0.2358	0.3295	0.3021	0.5421	0.04206	0.1066	-0.04339	0.1795	-0.2305	-0.09794	0.09789	0.3701	1.096	-0.7399	-0.6199	-0.1305	0.00581	-0.4834	-0.03794	-0.5698	-0.6079	-0.06053	-0.5399	-1.074	1.036	0.4701	-0.2499	-0.2105	-0.6405	-0.6999
IMAGE:486221	VDAC1 || Voltage-dependent anion channel 1 || Hs.404814 || 98803	1	0.4185	0.3785	-0.0115	-0.4615	-0.1104	-0.6115	-0.1279	0.02206	-0.396	-0.1479	-0.5215	-0.126	-0.2215	-0.3463	-0.6904	0.7737	0.0785	0.1677	0.3837	-0.09039	0.6896	-0.01998	0.649	-0.371	0.2737	0.3837	0.3696	-0.146	0.5085	0.4775	-0.5915	0.3085	-0.1163	0.3277	0.469	-0.01039	-1.378	-0.2231	-0.6363	0.3385	-0.2123	-0.1725	0.0485	0.0785	-0.7963	-1.146	-0.8215
IMAGE:321354	MRPL15 || **Mitochondrial ribosomal protein L15 || Hs.18349 || 112435	1	0.5479	1.058	-0.2621	-1.702	0.002296	-1.402	-1.146	-0.5961	-0.3331	0.03393	0.1979	-0.5631	-0.5021	-0.4155	-0.6877	1.034	-0.01435	0.1635	0.2345	-0.0577	-0.2177	-0.1127	-0.07873	-1.259	-0.2255	0.4845	-0.5477	-0.7531	-0.7121	0.1336	-0.8021	-0.3321	-0.03553	-0.6765	-0.1387	0.2323	-0.6161	-0.6927	0.1945	0.2079	-0.3665	0.1236	-0.7121	0.1779	-0.7255	-1.186	-0.7221
IMAGE:773483	MRPS28 || Mitochondrial ribosomal protein S28 || Hs.55097 || 107981	1	0.4675	0.2375	-0.01255	0.6875	-0.2751	-0.2525	-0.546	0.03396	-0.3445	-0.786	-0.2125	-0.5445	-1.003	-0.4876	-0.5851	1.412	-0.08255	0.8931	0.6824	0.08488	1.035	-0.1932	0.3191	0.01914	0.1124	0.3124	0.1549	0.2655	1.627	0.8355	0.1875	0.1875	0.1724	0.5031	0.3791	0.4349	-0.346	-0.3932	0.4324	-0.01255	0.3031	0.4755	0.2275	0.3075	-0.06757	-0.6576	-0.7725
IMAGE:73531	ISCU || Iron-sulfur cluster assembly enzyme || Hs.350702 || 116442	1	0.3603	0.5103	-0.03967	0.1303	0.1388	-0.2197	-0.7837	-0.6637	-0.05952	-0.4737	-0.2197	-0.2995	0.1903	0.2302	0.2388	1.55	0.4503	0.1238	0.2802	0.02881	0.1288	0.7488	0.2031	0.4231	-0.3498	-0.6698	0.08881	-0.2195	-0.2597	0.258	-0.2497	-0.2697	0.0802	-0.2562	-0.2369	0.1688	-0.8237	-0.03119	0.0602	0.07033	0.2338	0.488	-0.01967	-0.06967	0.1002	-0.3898	-0.3497
IMAGE:81409	GABARAPL1 || GABA(A) receptor-associated protein like 1 || Hs.336429 || 115404	1	0.9068	0.4268	-0.02317	-0.3732	0.2555	-0.02317	-0.5543	-0.7843	0.07305	-0.6443	-0.4132	-0.737	0.08683	0.5592	-0.08454	2.309	-0.01317	1.304	0.4692	-0.1745	0.1255	-0.1082	-0.2378	-0.1678	0.2192	0.4492	0.1555	-0.867	0.2268	1.021	-0.6032	0.8268	-0.4908	-0.0557	-0.4478	0.3355	-0.9443	-0.4582	-0.6408	-0.06317	-0.4557	0.3812	-0.04317	-0.2432	-1.091	-1.511	-0.6432
IMAGE:729957	MKKS || McKusick-Kaufman syndrome || Hs.46743 || 105104	1	-0.3936	0.6964	-0.8136	-0.8936	0.2907	-0.5036	-0.7915	-0.4715	-0.4947	-0.5015	0.07637	0.1053	0.2664	-0.7952	0.3007	1.315	-0.3436	0.1107	-0.2052	0.1507	0.2907	0.1875	-0.2342	-0.8742	-0.5352	-0.6552	-0.3993	-0.2347	0.3664	-0.0443	-0.5436	-0.04363	-0.3952	-0.2593	-1.144	-0.6293	-0.9815	-0.2125	-0.3852	-0.2236	-0.6593	-0.1743	-0.3036	-0.5436	-1.035	-0.6052	-0.7736
IMAGE:140957	MKKS || McKusick-Kaufman syndrome || Hs.46743 || 307943	1	0.247	0.347	-0.783	-1.633	0.1657	-0.643	-1.008	-0.4076	-0.1433	-0.6176	-0.223	0.1867	0.117	-0.4879	0.2257	1.292	0.177	0.2021	-0.2779	-0.002303	0.1357	0.3121	-0.4037	-0.7437	-0.2779	-0.05794	0.2357	-0.2833	0.597	0.3325	-0.07297	0.157	-0.3179	-0.4479	-1.714	-0.5243	-1.148	-0.2979	-0.6779	-0.363	-0.03793	0.2025	-0.273	-0.433	-0.9079	-0.6779	-1.263
IMAGE:489823	COX17 || COX17 homolog, cytochrome c oxidase assembly protein (yeast) || Hs.16297 || 107794	1	0.5469	0.03693	-0.3731	-0.9431	-0.09337	-0.7831	0.2107	-0.2793	-0.4684	-0.6693	-0.2931	0.2916	0.3869	-0.4737	-0.9634	0.5763	0.1569	0.4216	-0.003651	-0.01337	-0.1134	-0.008373	-0.1154	-0.5654	-0.01365	0.04635	0.6466	-0.2084	1.317	0.8699	-0.1731	-0.04307	-0.01365	-0.2784	-0.01542	-0.4334	-0.6493	0.2516	-0.6337	-0.7331	-0.4084	0.9599	-0.2131	-0.3231	-0.6537	-0.3437	-0.5531
IMAGE:624390	DC13 || DC13 protein || Hs.6879 || 103744	1	0.5998	0.1198	-0.01017	0.1898	0.2604	0.0365	-0.7386	-0.3286	-0.3851	-0.5286	-0.7202	-0.02506	0.2698	-0.7101	-0.009639	0.8599	0.1736	0.01911	0.2499	-0.03964	-0.1596	0.1216	-0.2682	-0.2282	-0.4601	-0.1301	0.3704	0.3749	0.2498	0.6167	-0.7702	0.8298	-0.04015	-0.1909	-0.6982	-0.5996	-0.7886	-0.3884	-0.5001	0.09983	-0.1609	0.5307	-0.3102	-0.9202	-0.5901	-0.7701	-0.7402
IMAGE:40017	CYCS || **Cytochrome c, somatic || Hs.437060 || 99299	1	0.5386	-0.06142	-0.2814	-0.8614	-0.4372	-1.541	-0.9684	-0.7284	-0.5145	-1.168	-0.1014	-0.004493	0.8286	-0.9442	-0.1272	1.656	-0.2114	0.0009238	-0.2542	0.2328	-0.0572	0.3247	-0.05805	-0.2781	-0.2642	0.7958	0.2328	0.4355	1.509	0.919	-0.1814	1.109	0.07578	-0.1491	-0.5481	-0.4972	-1.168	-0.4553	-0.6642	0.5286	-0.2591	0.431	-0.7114	-0.3714	-1.004	-0.7742	-0.8114
IMAGE:772304	SLC25A5 || Solute carrier family 25 (mitochondrial carrier; adenine nucleotide translocator), member 5 || Hs.79172 || 108367	1	0.7119	-0.3681	-0.01814	-0.3981	-0.2481	-0.8381	-0.9904	-0.6904	-1.185	-1.11	-0.3381	-0.4448	0.6019	-1.685	0.02186	2.525	-0.1481	-1.023	-0.3048	-0.1181	0.3219	0.1731	-0.06814	-0.2881	-0.4248	-0.0248	-0.3681	-0.5148	1.332	0.6366	-0.7881	0.1219	-0.6948	0.2669	0.2819	-0.1881	-1.44	-0.2969	-1.095	0.4219	0.01686	1.027	0.2119	-0.3781	-0.4848	-0.9848	-0.8981
IMAGE:361456	DDIT3 || **DNA-damage-inducible transcript 3 || Hs.392171 || 99822	1	-0.07522	-0.1952	-0.03522	-0.8452	-0.006961	-0.2752	-0.6402	-0.3082	-0.6915	-0.3952	-0.4652	-0.4715	0.4648	-0.452	0.363	0.408	0.4048	-0.03946	-0.292	0.06304	-0.357	0.1005	-0.7766	-0.1966	-0.722	-0.892	-0.847	-0.2915	1.005	0.815	-0.08522	0.1748	-0.242	-0.6495	-0.7466	-1.157	-0.9552	-0.7595	-0.892	-0.4052	-0.3595	-0.115	-0.3452	-0.7852	-0.892	-0.662	-0.5252
IMAGE:755581	JTV1 || JTV1 gene || Hs.534395 || 108633	1	0.3006	0.1406	0.1606	0.4906	-0.2732	-0.009412	-0.2082	-0.008192	-0.2049	-0.1682	0.05059	-0.06486	-0.009412	-1.013	-0.4732	0.2866	-0.01941	-0.1194	0.08662	-0.2732	0.2968	0.1781	0.1718	-0.3582	-0.04338	0.1466	-0.08319	-0.1849	0.5206	0.8991	-0.8794	-0.6494	0.1166	-0.3194	-0.5582	-0.1732	-1.048	-0.9619	-0.8834	-0.6394	-0.6294	0.7691	0.1106	-0.2194	-0.4834	-0.3934	-0.8494
IMAGE:288888	CL640 || Hypothetical protein CL640 || Hs.144304 || 224636	1	1.239	0.3889	0.07224	0.1489	0.3097	0.2414	-0.9427	0.1563	-0.2691	0.2873	-0.0311	-0.1191	0.2589	-0.6879	0.4697	1.122	0.7489	0.1416	-0.08791	-0.3403	0.6797	-0.07508	-0.7326	-0.1326	-0.03791	0.9021	0.2297	-0.4191	-0.3811	0.1825	-1.061	-1.021	-0.5879	-0.8384	0.1174	-0.8603	-0.4727	-0.4538	-0.08457	0.008902	-0.1484	-0.1275	-0.2211	0.0789	-0.7079	-0.7679	-0.7111
IMAGE:1926715	|| Transcribed locus || Hs.507836 || 318468	1	0.127	0.05697	0.187	-0.393	-0.1335	-0.733	-0.4556	-0.1456	-0.3403	-0.4856	0.237	0.1297	0.537	-0.4464	-0.05353	0.9436	-0.003026	0.1156	0.003577	0.5565	0.1865	0.3108	0.283	0.253	0.04358	0.4336	0.5865	0.4097	1.307	1.092	0.627	0.987	-0.4164	-0.05443	-0.437	-0.04353	-0.4156	0.2008	-0.09642	0.467	0.1256	0.1321	-0.513	-0.02303	-0.08642	-0.03642	0.006974
IMAGE:80692	|| || || 115863	1	-0.07203	0.108	-0.292	-0.702	0.3949	0.09797	0.02223	-0.3478	-0.2782	0.2022	0.608	-0.1039	-0.07303	-0.3242	0.004918	1.106	0.658	-0.4363	-0.09416	-0.1551	0.1649	-0.6715	-0.1946	-0.04463	-0.2042	-0.5842	-0.2351	-0.3339	-0.282	-0.4064	0.538	0.348	-0.1142	0.2637	-0.05463	-0.01508	0.1922	0.3285	-0.3842	-0.369	-0.05633	0.6036	1.368	-0.482	-0.4242	-0.3342	0.05797
IMAGE:129883	N2N || **Similar to NOTCH2 protein || Hs.438837 || 227113	1	0.28	0.4	0.51	-0.11	0.2571	0.86	-0.2619	0.2366	-0.2231	-0.7956	-0.72	0.2769	-1.6	-0.5668	-0.4629	-0.6468	0.67	-0.6098	-0.4868	0.2271	0.7071	0.4565	-0.2816	-0.1816	0.02318	-0.6568	-0.2329	-0.4731	0.43	1.407	0.42	-0.19	-1.107	-0.4498	-0.3616	0.1071	-0.2956	1.107	0.4332	-0.61	-0.3998	0.0165	-0.8	-0.54	-0.1968	-0.1068	-0.24
IMAGE:207288	INSIG1 || Insulin induced gene 1 || Hs.416385 || 100137	1	0.417	0.277	1.177	0.07701	0.2061	-0.293	-1.377	-0.6369	-0.3095	-0.3769	-0.483	-0.3595	-0.223	-0.3826	0.2561	-0.1226	0.267	-1.402	-0.3326	0.5061	0.4561	0.4442	-0.6908	-0.2808	-0.08264	-0.9226	-0.4739	-1.079	-0.483	1.524	-0.293	-0.973	-0.8926	-0.03204	-0.6008	0.02608	-1.077	0.6842	0.4374	0.297	0.458	0.8561	-0.273	-0.002986	0.03736	0.2774	-0.05299
IMAGE:321905	SLC25A21 || Solute carrier family 25 (mitochondrial oxodicarboxylate carrier), member 21 || Hs.55080 || 100715	1	0.2047	0.03475	0.1447	0.9747	-0.5926	0.07475	-0.1428	-0.1528	-0.0857	-0.1828	-0.2453	-0.3957	-1.985	-0.02042	0.5374	0.7796	0.7847	0.4873	0.3496	-0.09258	0.6274	-0.4645	-0.02002	-0.1	-0.06042	0.04958	-0.1126	0.0443	0.8547	0.6392	-0.04525	0.08475	-0.6904	0.3573	0.15	0.08742	-0.5828	-0.3545	0.1096	-0.3153	0.2973	0.6292	0.1947	0.6247	0.07958	0.7396	-0.3053
IMAGE:511632	POLR3K || Polymerase (RNA) III (DNA directed) polypeptide K, 12.3 kDa || Hs.437186 || 105863	1	0.3757	-0.8943	0.1657	0.5357	-0.2145	0.1257	-0.2672	-0.04715	-0.5645	-0.2472	0.1557	-0.004461	-0.1143	-0.6595	2.106	-0.1195	0.005661	-1.374	-0.8095	-0.3345	-0.7145	0.6783	-0.254	0.03599	-0.4995	-0.7895	-1.034	-0.1445	0.4157	1.939	0.4757	-0.5443	-0.07946	0.05554	-0.844	-0.02446	-0.6872	0.2483	-1.139	-0.9243	-0.1245	1.189	-0.1243	-0.4243	-0.3295	-0.5695	-1.434
IMAGE:767206	SSR3 || Signal sequence receptor, gamma (translocon-associated protein gamma) || Hs.28707 || 106093	1	0.5732	0.2232	-0.7668	1.023	-0.2981	-1.277	0.3362	1.136	-0.04829	-0.2338	0.2732	0.1117	-0.1668	-1.456	-0.5881	-0.6155	0.7932	0.715	-0.1055	-0.2081	-0.2181	0.9938	-0.2318	0.2782	0.1545	0.9045	-0.01808	0.001713	0.8232	1.249	-0.2168	-1.067	0.3045	-0.08495	-0.9018	-0.1181	0.0962	0.4138	-0.4455	0.5832	-0.555	-0.02144	0.2132	-0.4268	-0.5755	-0.5655	-1.057
IMAGE:292082	SSR3 || Signal sequence receptor, gamma (translocon-associated protein gamma) || Hs.28707 || 108459	1	0.4163	-0.3537	-0.7937	0.2563	-0.4215	-1.164	0.2117	0.8717	0.1143	-0.5283	0.3563	0.2643	0.08633	-1.458	-0.4015	-0.4279	0.7263	0.5835	-0.1079	-0.02154	-0.2315	0.9072	0.06096	0.541	0.3521	1.232	0.3785	0.01429	1.276	1.383	0.09633	-0.5537	0.2521	0.1435	-1.069	-0.2715	-0.3283	0.7872	-0.3679	0.5263	-0.2465	-0.2469	-0.05367	-0.3837	-0.4379	-0.07793	-1.124
IMAGE:767289	WIPI49 || WD40 repeat protein Interacting with phosphoInositides of 49kDa || Hs.9398 || 112815	1	0.6625	0.1925	-0.2475	0.2225	0.1934	-0.2875	-0.03032	-0.000324	-0.2372	-0.3503	0.09251	-0.6872	0.04251	0.05905	0.1634	0.379	1.033	1.302	-0.311	0.3534	0.1134	1.008	0.03003	0.18	0.119	1.119	0.2134	-0.3172	0.5025	0.2328	-0.2575	-0.3175	0.07905	-0.1285	-1.08	-0.3066	0.1797	0.1776	-0.211	-0.6575	-0.7285	0.6728	0.9225	-0.3875	-0.381	-0.871	-0.4275
IMAGE:590759	SC4MOL || Sterol-C4-methyl oxidase-like || Hs.393239 || 100116	1	-0.494	0.236	-0.164	0.126	-0.336	-0.494	0.09746	0.02746	0.1829	0.3875	0.426	0.03291	0.326	-0.699	-0.216	-0.139	-0.354	0.00583	0.401	-0.186	-0.336	0.1246	0.3203	0.6403	0.561	0.821	-0.07604	0.2929	0.886	2.203	-0.864	-0.774	-0.369	-0.05417	-0.4697	0.02396	0.1475	-0.5554	0.561	0.106	0.4358	0.003092	0.07598	-0.214	0.631	0.151	0.496
IMAGE:682846	SMC2L1 || SMC2 structural maintenance of chromosomes 2-like 1 (yeast) || Hs.119023 || 223747	1	0.5756	-0.6444	0.3756	-0.1874	0.5478	1.766	0.2456	-0.07437	-0.5898	0.2356	-0.04444	0.4902	-0.01444	-0.4812	-0.9422	0.5088	-0.5274	0.1252	0.008755	0.2378	0.9078	-0.08228	0.4584	-0.0216	0.9988	-0.01125	0.4178	0.4002	0.7756	1.746	0.3656	0.3556	0.9588	-0.08478	0.3984	0.8778	0.3856	-0.1623	0.1888	0.4356	-0.6148	0.6063	0.08556	-0.2444	-0.2612	-0.6612	-1.074
IMAGE:1697632	DRE1 || DRE1 protein || Hs.407709 || 312950	1	1.225	1.005	-0.04346	1.355	0.3656	1.032	-0.3643	-0.3943	0.4969	0.4457	-0.1447	-0.5231	0.2753	0.6381	0.6956	0.9981	1.038	2.397	0.2281	0.9056	0.2756	0.5491	0.3555	0.8055	0.1681	0.1381	0.2056	-0.1731	0.4853	0.01747	-0.4847	-0.9147	-0.6119	0.3569	0.09552	1.186	0.9557	-0.8875	1.018	1.235	0.7469	0.08747	0.9053	0.2553	0.5981	0.3481	0.4353
IMAGE:1933716	SH3BP3 || SH3-domain binding protein 3 || Hs.188199 || 319513	1	0.1436	0.2236	0.2436	0.09356	0.1662	0.09356	0.5241	0.5641	0.327	0.1441	-0.3664	-0.343	-0.3364	-0.006135	-0.03382	0.03387	2.104	0.05687	0.07387	0.3662	0.5262	0.1849	0.505	0.465	0.1039	0.1739	0.04618	-0.353	1.484	0.2946	0.2736	-0.1664	-0.06613	-0.3031	-0.265	0.08618	0.004065	0.2949	0.01387	0.05356	0.02687	0.4946	0.003558	0.6236	-0.3061	-0.4661	-0.1464
IMAGE:788596	FLJ32915 || Hypothetical protein FLJ32915 || Hs.368010 || 221064	1	0.1576	-0.04741	-0.2574	0.09259	0.02951	-0.1374	-0.1462	0.1048	-0.4457	-0.02521	-0.5774	-0.1057	0.4626	-0.401	0.5095	-0.121	-0.8374	-0.3249	0.449	-0.2505	-0.06049	0.5272	0.369	0.199	-0.701	-0.09101	-0.3905	0.3143	0.5026	1.117	-0.07741	1.173	-0.181	0.06513	0.919	-0.2505	-0.1352	-0.2128	0.105	0.3626	-0.08487	1.407	0.9326	0.2426	0.859	0.769	0.1926
IMAGE:43198	DCK || Deoxycytidine kinase || Hs.709 || 114127	1	1.21	0.5696	0.05956	0.6296	-0.1854	0.5196	-0.4685	0.06151	-0.3375	0.7215	-0.3204	0.1295	-0.02044	-0.4652	-1.305	-1.075	0.4796	-0.143	0.3748	0.08462	0.8946	0.9432	-0.04437	0.06563	0.5448	-0.00518	1.485	0.0245	0.6696	0.5781	1.12	-0.6104	-0.04518	-0.473	0.2856	0.9646	0.6815	0.2532	0.7048	0.3996	0.397	-0.001917	-0.2604	-0.4104	-0.6452	-0.9352	-0.1504
IMAGE:241826	HMGN2 || High-mobility group nucleosomal binding domain 2 || Hs.181163 || 113553	1	0.4653	1.105	0.02531	0.3653	0.5151	1.015	0.6895	-0.2505	-0.4563	0.7595	-0.1047	-0.04773	-0.4547	0.4243	-0.02495	0.4443	0.6153	0.6369	0.8543	-0.02495	-0.3149	1.14	-0.3767	-0.1467	0.5743	-0.7957	0.05505	-0.3177	0.00531	-0.2515	0.3753	0.1053	-0.3057	0.1069	1.273	-0.06495	1.119	-1.753	0.2143	-0.3047	-0.4431	1.138	0.3853	0.3053	0.5743	0.09434	0.00531
IMAGE:2308346	CDK2 || Cyclin-dependent kinase 2 || Hs.19192 || 318755	1	0.4327	0.1627	-0.5673	0.4827	0.9439	-0.05735	-1.568	-0.6778	-1.265	0.8122	0.5327	0.4747	0.6627	0.02966	-0.3161	0.08966	-0.4373	-0.1573	0.5597	0.6339	-0.2561	-0.5386	-0.5304	-0.06042	0.3897	-0.02034	-0.1861	-0.2153	0.5027	1.066	-0.5373	-0.5573	0.1397	0.1827	-0.5904	0.4339	0.9422	0.2514	0.3297	0.6127	0.07265	0.7759	-0.1873	0.6927	-1.04	-0.6403	-0.6673
IMAGE:810133	|| LOC440448 || Hs.88914 || 109077	1	0.3849	-0.4451	-0.08514	-0.01514	-0.2667	-0.4451	0.08981	-0.2702	0.2858	-0.2502	0.05486	0.2058	0.6949	-0.02876	-0.3767	0.9312	0.07486	-0.673	0.2212	-0.5867	-0.3667	0.9195	0.2328	0.3628	-0.1588	0.5012	0.01327	-0.1042	0.4449	0.3123	0.00486	-0.5051	-0.3488	0.437	0.1028	0.2933	-0.05019	-0.2905	0.5412	0.3349	-0.183	0.5823	0.4249	-0.09514	0.5212	0.6812	0.4849
IMAGE:431805	SIAT1 || Sialyltransferase 1 (beta-galactoside alpha-2,6-sialyltransferase) || Hs.2554 || 103575	1	1.473	-0.8469	-0.6469	0.6468	-0.1402	-0.4469	-0.9045	-0.3045	-0.09327	0.3355	0.7731	0.5767	0.8031	0.3899	0.9098	-0.08012	0.7351	-0.557	-0.1168	0.02984	2.33	-0.5848	-0.272	-0.232	-0.4551	-0.1101	-0.8102	-1.003	-1.597	-0.5113	-2.577	-3.537	-3.25	0.007252	-0.912	-0.7502	0.3255	-0.06199	0.2999	1.273	0.2873	1.509	0.7731	0.4131	0.3799	0.2199	0.5031
IMAGE:364510	SATB1 || Special AT-rich sequence binding protein 1 (binds to nuclear matrix/scaffold-associating DNAps) || Hs.416026 || 116146	1	0.3379	0.7279	0.6879	0.4079	0.08265	0.3779	-0.009562	0.2574	-0.349	-0.2716	0.4579	0.3373	0.7979	0.4205	0.6726	1.5	0.2079	-0.8699	0.02047	-0.2874	0.04265	0.3445	-0.3009	0.01913	0.3205	-0.009526	0.1526	-0.3297	-1.812	0.1466	-1.112	-1.592	-0.7695	0.08015	-3.191	-0.5474	0.1684	0.0512	0.5205	0.3879	0.2301	2.507	0.2979	0.7779	0.7805	1.1	0.8979
IMAGE:970649	BM039 || Uncharacterized bone marrow protein BM039 || Hs.283532 || 224770	1	-1.441	-0.6707	-0.4907	-0.3007	-1.029	0.3193	-0.5331	0.01685	-0.1737	-0.6131	0.9293	0.3863	1.839	-0.5553	0.6715	-1.445	-0.3574	-3.227	-0.08533	-0.05854	0.1215	0.2956	-0.04314	0.3269	-0.5753	-0.1353	-0.04854	-0.003744	-1.721	1.784	-4.261	-0.1907	-0.4353	1.253	-1.263	-0.2785	1.742	0.6242	1.145	1.629	1.843	1.184	0.3193	1.359	1.995	2.425	1.339
IMAGE:201727	BCL6 || B-cell CLL/lymphoma 6 (zinc finger protein 51) || Hs.155024 || 115135	1	0.5413	-2.509	-1.799	0.4213	-0.2046	0.3013	0.981	0.07099	-0.4008	-0.559	0.9313	-0.1408	0.8813	0.2456	-0.4846	-0.4144	-0.5687	-1.433	0.2256	-0.3846	0.2154	-0.6571	0.07882	0.1988	0.09561	-0.09439	-0.6146	-0.2308	-1.239	0.1465	-1.029	-1.349	-1.504	0.4367	-0.3312	-0.03459	-1.059	-0.2571	0.1456	1.301	0.4367	1.506	1.471	1.751	1.366	1.936	1.411
IMAGE:826182	BCL6 || B-cell CLL/lymphoma 6 (zinc finger protein 51) || Hs.155024 || 312398	1	-0.3963	0.06366	-0.3263	0.3248	-0.2464	-0.05634	1.079	1.449	0.09892	-0.4812	0.4437	-0.3211	-0.08634	0.1193	-0.3264	0.4793	0.7803	-0.2838	0.2093	0.4636	0.1236	0.4467	-0.3195	-0.5795	0.08934	-0.7707	-0.8964	-0.9211	-0.9863	-0.2029	-0.7363	-1.266	-0.7507	0.1782	-0.1295	0.1536	-0.2112	0.7067	0.1693	0.5437	-0.1418	0.6471	1.254	1.084	0.7993	1.019	0.4937
IMAGE:611028	RBMX || RNA binding motif protein, X-linked || Hs.380118 || 308112	1	0.2622	-0.7678	0.06217	0.1922	0.08144	-0.4978	-0.4624	-0.6524	0.1956	0.1176	0.3822	0.1756	0.8222	0.3344	0.2314	0.0744	-0.6478	-1.34	-0.0456	-0.05856	-0.3386	0.5319	0.326	0.166	-0.0156	-0.1556	0.1814	0.5356	0.5922	0.2992	-0.3578	0.6522	-0.6156	0.2502	0.196	0.1614	0.5776	0.4519	-0.2456	1.112	0.2602	1.059	0.6822	0.6122	0.4044	0.8844	0.6822
IMAGE:1616241	SCD || Stearoyl-CoA desaturase (delta-9-desaturase) || Hs.119597 || 307062	1	0.02989	-0.07011	-0.3401	0.02989	-0.6077	-0.2301	-1.081	-1.321	0.2219	1.029	0.1999	-0.4181	1.77	-0.214	0.1023	0.936	-1.38	-1.613	0.316	-0.0377	1.682	-0.5689	-0.6178	-0.07781	0.06596	1.196	-0.2977	1.282	-0.05011	0.01141	-1.98	-0.7601	-2.204	0.4173	-1.038	-0.5177	0.6593	0.02105	0.476	2.42	0.8573	1.331	0.07989	2.04	1.546	1.296	0.5399
IMAGE:123474	SCD || Stearoyl-CoA desaturase (delta-9-desaturase) || Hs.119597 || 99219	1	-1.948	-0.9178	-1.638	-2.888	-0.8241	0.36	-1.555	-0.9846	0.02607	1.295	0.02225	-0.3939	2.062	-2.498	0.3359	1.102	-0.5878	-2.087	-0.05769	0.08586	1.706	-0.9861	-1.083	0.1468	-0.2277	1.452	-0.4541	1.416	-0.8678	0.2848	-0.2978	-1.488	-1.258	0.6727	-0.7032	-1.084	1.135	0.5039	0.8823	2.352	1.093	1.965	-0.2278	2.322	1.842	1.972	0.7722
IMAGE:810711	SCD || Stearoyl-CoA desaturase (delta-9-desaturase) || Hs.119597 || 101834	1	0.4446	-1.185	-0.5954	-1.445	-0.9662	-0.6254	-1.127	-0.4372	0.6217	1.013	-0.7754	-0.8383	1.545	-0.3046	0.06381	1.545	0.5146	-1.732	-0.4946	-0.4862	1.274	-1.254	-1.269	-0.3086	0.3554	2.295	-0.7462	0.8417	1.455	0.02334	-1.445	1.455	-1.225	0.5276	-0.3186	1.054	0.2228	-0.3537	1.005	1.885	1.018	-0.2867	-1.125	0.9446	1.215	0.9454	0.0346
IMAGE:824126	FLJ10407 || Hypothetical protein FLJ10407 || Hs.435982 || 223443	1	-0.217	-3.137	-0.108	0.1319	0.3479	1.103	-3.04	-1.89	0.3552	0.5599	1.443	1.045	-0.507	-0.6782	-0.1221	0.9718	-0.1215	-0.7398	-0.1682	0.8479	0.4479	-2.256	0.5143	0.5743	1.282	1.342	-1.582	0.7752	0.913	2.088	-1.407	0.163	-2.968	0.2102	-0.4757	0.7779	1.14	0.7796	0.1718	0.413	0.5802	0.7382	1.363	0.313	1.102	0.2318	-0.357
IMAGE:246524	CHEK1 || CHK1 checkpoint homolog (S. pombe) || Hs.24529 || 98780	1	-0.03472	0.1053	-1.665	0.6453	-0.01655	1.225	-1.025	0.3454	-0.499	0.5254	0.5053	0.381	1.735	-1.47	1.673	0.2695	0.7353	-1.327	-0.08046	-1.797	-0.5765	0.2875	-0.3452	0.2848	0.05954	0.5895	-0.4365	0.481	0.6653	1.504	-0.6147	-0.6247	-0.3305	-0.7765	-0.3452	-1.527	0.2354	0.2875	1.04	1.415	0.4635	1.114	1.335	0.09528	0.3195	0.9495	0.4153
IMAGE:435619	C9orf81 || Chromosome 9 open reading frame 81 || Hs.374421 || 222646	1	1.105	0.08531	0.6153	1.425	0.04852	0.6853	-0.1654	0.1546	0.1491	-0.6954	-0.2847	0.3391	0.4453	-0.4229	0.7885	1.267	-0.7847	0.2424	0.3671	-0.2815	-0.5615	0.5366	-0.02653	-0.3965	0.1071	-0.5629	-0.6015	-0.02085	-0.5247	0.3142	0.6353	0.3553	0.2671	-0.0376	-0.3065	0.03852	0.1546	0.6666	-0.08294	0.8953	-1.128	0.6487	0.05531	0.03531	-0.1429	-1.033	-0.3547
IMAGE:32134	DNAJC9 || **DnaJ (Hsp40) homolog, subfamily C, member 9 || Hs.400676 || 227097	1	0.1211	0.2711	0.9711	0.1111	-0.1136	0.1711	-0.2685	0.01153	-0.3501	0.2515	-0.0189	0.2399	0.0311	0.1782	0.08639	0.3982	0.4211	-0.06549	0.5582	0.006385	0.01639	0.2467	0.1753	-0.4547	0.3082	0.1782	0.1064	0.1299	0.3611	0.4994	-0.8789	0.1911	0.1682	-0.2755	0.04531	-0.08361	0.1015	0.2267	-0.7318	-0.5689	-0.07549	0.4994	-0.1989	-0.2389	-0.4118	-0.4018	-0.5689
IMAGE:742642	MIG-6 || Mitogen-inducible gene 6 || Hs.11169 || 119248	1	0.3163	0.6563	-0.2537	-1.004	0.1561	-0.3037	-0.7491	-0.4791	-0.179	-0.5691	0.2263	-0.409	-0.07366	0.1742	-0.2739	1.494	-0.4137	0.493	0.4742	-0.1039	-0.2339	0.03295	-0.157	0.543	0.2442	-0.02576	-0.7539	-0.939	-0.06366	-0.2339	-0.2337	0.4463	-0.8158	-0.347	-0.04698	0.8461	-0.3791	-0.467	0.1542	0.2263	0.843	0.5161	0.09634	0.1663	0.3542	-0.1458	-0.5637
IMAGE:307328	FLJ10948 || Hypothetical protein FLJ10948 || Hs.170915 || 106719	1	0.7448	0.8048	-0.9352	0.8548	-0.09072	0.03081	0.9284	0.7384	0.3892	-0.1016	0.2348	0.2092	-0.04519	1.376	0.9193	0.3162	0.1348	-0.1321	1.136	1.309	-0.3307	-0.3561	-0.6135	0.02647	-0.3638	0.5062	0.6293	-0.5308	0.1248	0.2092	-0.5152	-1.525	-0.5938	0.6879	0.3465	0.02928	-0.5716	-0.4656	-0.4138	-0.1652	0.08794	0.5192	1.205	0.4748	0.9662	0.7862	0.8648
IMAGE:782737	USP44 || **Ubiquitin specific protease 44 || Hs.506394 || 112978	1	0.1439	-0.8861	0.2339	-0.2461	-0.5741	-0.9961	0.9784	1.298	0.3525	-0.4216	0.1339	-0.01746	1.044	0.2026	0.7459	-2.317	-1.136	-0.04537	-0.007364	0.5459	-0.5741	0.5336	-0.1989	0.5711	0.3926	-0.3874	0.4059	-0.2275	-1.436	0.6598	-0.6161	-2.846	0.1926	0.2446	-0.2289	-0.3641	-0.7616	-0.3364	0.002636	-0.3361	0.1046	1.03	0.2339	0.7239	0.8026	1.403	0.9839
IMAGE:268978	OSBPL8 || Oxysterol binding protein-like 8 || Hs.109694 || 226769	1	-0.4944	0.3686	-0.8714	-0.01142	0.7213	-0.1814	0.3414	0.6214	0.02237	-0.4075	0.4286	0.4524	0.5286	0.3968	0.3113	-0.07319	-0.5714	0.7594	1.057	-0.2587	-0.4287	0.4544	-0.1657	1.174	0.5868	0.5068	0.04132	0.09237	0.1886	-0.09523	-0.05142	-0.3814	-0.2032	0.1194	-0.1557	-0.1387	-0.6286	-0.005551	0.2468	-0.08142	-0.04055	0.8848	0.8586	0.5986	0.9468	0.4368	1.069
IMAGE:1892599	KIAA1190 || Hypothetical protein KIAA1190 || Hs.409561 || 316776	1	-1.251	-0.4009	-1.691	-0.8909	0.5982	-0.7909	-0.01847	0.5235	0.05046	-0.1315	-0.9909	0.1121	2.199	-0.4017	-0.5318	-0.3617	-2.061	-1.989	-1.392	-0.7818	-0.7018	-1.541	0.0894	0.3494	-0.06168	0.1983	1.278	-0.9907	0.3691	-1.572	1.379	-0.6823	0.3183	-0.5693	-1.291	-0.8818	-1.526	-2.231	-0.6717	-0.8809	-1.389	-1.322	-0.7009	-1.201	-0.1217	-0.8217	1.969
IMAGE:824755	CLCN6 || Chloride channel 6 || Hs.371458 || 317576	1	-0.5326	0.3374	-0.7226	-0.6626	0.2121	0.5374	0.5557	0.5857	-0.2829	0.9757	-0.1026	-0.4089	0.2474	-0.143	1.162	0.027	-1.343	-0.9522	-1.183	-0.6879	-0.5279	-0.3029	-0.1214	-1.141	-0.053	-0.403	0.7821	-0.2289	-1.643	-2.242	-1.003	0.0174	0.087	-0.1822	-0.1714	-0.9079	0.2557	-1.643	-0.433	-1.133	-0.8722	0.148	0.7574	-0.7526	0.217	-0.663	1.587
IMAGE:1642496	MGC11266 || Hypothetical protein MGC11266 || Hs.293943 || 308501	1	0.6075	1.238	0.2318	0.07754	-0.6194	-0.7125	-0.01114	0.8489	0.47	1.044	-0.2125	0.9837	0.3975	-0.291	0.6929	-0.221	0.08754	0.4898	-0.421	0.3286	-0.7194	0.1293	0.07895	-0.2511	-0.02099	0.319	1.551	-1.226	-2.142	-1.817	-1.432	-2.212	-1.671	-0.9547	-0.8711	-0.7994	-0.4311	0.06382	-0.02099	-1.202	-0.9847	3.473	-0.8325	-1.372	-1.231	-0.841	1.078
IMAGE:27516	CAMLG || Calcium modulating ligand || Hs.13572 || 110570	1	-0.2474	0.06258	-0.6074	0.2176	-0.1436	-0.5074	0.6074	0.2074	-0.06236	0.6274	-0.2974	-0.1724	0.1626	-0.1575	0.8764	-1.097	-0.1774	-0.1549	-0.2375	-0.4036	-0.6136	-0.05611	-0.09577	-0.07577	0.04254	-0.3175	-0.1336	-0.3624	-0.3774	-0.2956	-0.007425	0.6026	0.5025	-0.01486	0.4342	0.4464	-0.3626	0.4839	-0.3875	0.6426	-0.2449	0.4644	-0.1574	-0.1674	-0.4375	0.5125	-0.03742
IMAGE:470279	CNTNAP1 || Contactin associated protein 1 || Hs.408730 || 108539	1	0.5943	0.708	-0.06198	0.813	-0.2064	-1.022	0.1185	-0.8515	-0.2849	-0.8415	0.378	-0.2449	0.778	-0.1757	0.4936	-1.396	0.1943	0.4655	1.554	-0.01637	0.5236	1.131	-0.3735	-0.4435	0.1743	-0.3157	-0.1564	-0.7549	-2.042	-0.7357	-1.242	-2.232	-0.04572	-0.3745	0.7865	-0.3064	-0.1715	-0.2341	0.1843	0.198	-0.2645	1.874	1.568	0.438	0.8943	0.5843	0.608
IMAGE:298231	GABBR1 || Gamma-aminobutyric acid (GABA) B receptor, 1 || Hs.167017 || 110468	1	-1.03	-0.1195	0.2805	1	0.1276	0.7405	0.3168	0.1246	0.182	0.4268	0.7305	0.5533	0.5705	-0.06388	3.068	1.086	0.6505	-0.9624	-0.4539	-0.8424	-0.05236	0.6681	-1.157	0.1531	-0.4839	-0.9539	-0.6324	-0.1667	-1.29	-1.16	0.2705	-0.2695	0.5061	-0.06236	-1.197	0.01764	0.5046	-0.2948	-0.1439	0.2805	-1.232	0.8201	-0.6695	-0.8495	-1.044	0.06612	-1.08
IMAGE:770394	FCGRT || Fc fragment of IgG, receptor, transporter, alpha || Hs.111903 || 112384	1	0.09685	0.7768	-0.6932	-0.7932	0.4958	-0.05315	0.2909	-0.1491	-0.2521	0.4809	-0.4132	0.6879	-0.5032	0.3056	2.146	-1.684	-0.6432	-1.779	0.01561	-0.4542	-0.07416	0.4271	-0.6575	-0.5575	-1.224	-0.4844	-1.304	-0.6121	0.1768	0.06489	-1.113	-0.1332	0.7356	0.9408	0.3525	-0.8042	-0.1891	-1.418	-0.5744	-0.7332	-0.7092	-0.2051	-0.2032	-0.5232	-0.06439	-0.1644	-0.3532
IMAGE:245774	C10orf10 || Chromosome 10 open reading frame 10 || Hs.93675 || 105665	1	0.04235	-0.2977	-0.1727	-0.1777	-0.6465	1.622	1.28	0.8395	1.738	0.6695	-0.2877	-0.9239	0.5423	0.5927	2.534	-0.02733	0.5823	-0.4821	-0.2273	0.2735	0.08352	0.1861	-0.3818	-0.07176	-1.437	0.02267	-1.246	-0.7319	-2.418	0.3958	-0.2477	-0.8777	-0.3673	-0.4821	-1.092	-0.3065	0.1895	-1.448	-0.8673	0.7123	0.2979	0.3701	0.4123	0.09235	1.733	1.923	1.002
IMAGE:109863	EMP2 || Epithelial membrane protein 2 || Hs.356835 || 107706	1	-0.6245	0.09554	0.6855	-1.184	0.496	0.1355	1.045	-1.065	0.3004	0.02464	0.1455	-0.2496	0.4455	0.4306	-0.384	-2.739	0.4855	-1.136	0.8006	0.396	0.426	-0.4484	-0.7717	0.7083	0.1506	-1.179	-0.984	-0.3096	-2.204	-0.3504	0.1555	-0.2445	0.4006	-0.2059	-0.2717	0.746	1.535	0.2316	0.6306	0.05554	0.01411	1.96	1.216	1.536	-0.9094	0.3606	0.09554
IMAGE:147744	CDKN1C || Cyclin-dependent kinase inhibitor 1C (p57, Kip2) || Hs.106070 || 99956	1	-0.07164	-0.0772	0.1239	0.115	0.2179	-0.1772	0.6861	-0.7539	0.7152	1.116	-0.0772	0.02188	-0.2012	0.4327	-0.2321	-1.857	-0.3672	-0.1422	0.1427	1.398	0.7479	-0.04821	0.1027	0.6527	0.6227	-1.807	-1.432	0.6708	-0.2972	1.099	0.2772	0.6128	0.8127	0.7438	0.5827	1.058	1.986	-0.6682	0.8827	-0.1372	-0.3172	0.7086	1.273	-0.0452	0.07271	1.033	-0.1261
IMAGE:471855	LUM || Lumican || Hs.406475 || 102662	1	2.161	-0.6787	0.5613	0.6213	0.4276	0.9913	1.547	2.157	0.2317	2.487	2.131	1.922	1.091	-1.66	1.438	-1.47	-2.229	-1.113	1.31	-0.3024	1.478	-0.5974	-0.4281	1.702	-1.7	-1.51	-2.252	-1.178	-1.419	1.58	-1.309	-1.479	0.7997	-0.1533	-4.028	-1.992	-0.4529	1.333	1.47	1.901	-1.923	-1.32	-2.099	0.09129	-2.65	-0.7403	-4.399
IMAGE:359457	TAGLN || Transgelin || Hs.512705 || 112690	1	-0.5116	0.05836	1.588	0.5284	1.182	0.4784	1.699	0.8792	1.275	1.969	0.3384	0.8445	1.528	-0.5235	1.222	-2.743	-2.832	0.1668	0.6565	0.1524	0.3124	-0.08508	0.07799	1.128	-0.3235	-1.533	-3.188	0.3645	-2.042	0.3439	-1.062	-0.1516	0.8465	-1.113	-1.552	-0.1076	1.009	0.2749	-0.04346	1.238	-0.4932	0.7039	-0.4316	-0.2216	-1.363	0.3265	-1.262
IMAGE:359504	DKFZp761L1417 || Hypothetical protein DKFZp761L1417 || Hs.270753 || 119955	1	-0.3389	-0.4389	1.311	-0.02891	0.8253	0.3911	1.475	0.9551	0.7861	0.9051	1.331	0.6861	1.671	-0.3268	1.155	-2.677	-1.509	-0.6015	0.6432	-0.1047	0.09529	0.179	0.07734	0.8473	-0.2468	-1.357	-1.245	0.2561	-1.709	0.1787	-1.189	0.05109	0.7032	-1.172	-1.083	-0.3147	0.2551	-0.05096	-0.08684	1.261	-0.2015	0.7287	-0.1789	-0.2589	-1.197	0.1932	-0.8789
IMAGE:740620	TPM2 || Tropomyosin 2 (beta) || Hs.300772 || 100052	1	-1.234	-0.6835	0.7765	0.1265	0.4204	0.2065	1.307	0.3166	0.8311	1.507	0.3565	0.1211	1.096	-0.3894	0.8304	-2.099	-0.3135	-0.5069	0.0106	0.7504	0.01044	-0.2802	-0.3855	0.5645	0.5606	-1.249	-1.5	0.4711	0.2665	0.2882	0.2865	0.7065	0.8406	-0.01694	-1.046	-0.5596	1.167	0.04981	-0.2794	-0.09351	0.2871	0.7482	-0.2035	-0.6635	-0.5194	0.1206	-0.9435
IMAGE:276091	ITPKB || Inositol 1,4,5-trisphosphate 3-kinase B || Hs.78877 || 98451	1	-0.4542	0.2958	-0.09423	-0.07423	0.685	0.6458	0.3343	0.5943	-0.06227	0.9343	-0.08423	-0.2718	0.2758	0.7748	1.705	-0.7452	-0.4442	-0.6843	-0.06516	-0.595	-0.655	-0.6825	-0.7755	-0.6955	-0.02516	-0.6752	-0.815	-0.7918	-0.9322	0.2132	0.5358	0.2558	-0.04516	-0.5043	-0.8455	-0.205	0.3643	-0.4225	-0.9052	-0.4842	-0.6143	1.543	0.3358	0.1658	0.1448	-0.4152	0.7558
IMAGE:214990	GSN || Gelsolin (amyloidosis, Finnish type) || Hs.446537 || 111095	1	0.1724	-0.3576	0.5824	0.0224	0.821	1.642	1.403	0.7131	0.583	-0.3969	0.3624	0.05304	1.242	0.5774	0.611	-0.2926	0.0724	1.403	0.1474	0.331	0.02096	-0.1061	-0.5869	-0.9069	-0.1626	-1.553	-1.149	-0.667	-1.018	-0.3556	-0.2176	-1.348	-0.002647	0.2735	0.1031	-0.02904	0.09311	0.3039	0.6674	-1.008	0.003459	0.3364	-0.3176	0.5524	0.2974	1.377	0.6824
IMAGE:951007	LISCH7 || **Liver-specific bHLH-Zip transcription factor || Hs.312129 || 118055	1	-0.345	-0.1525	0.985	0.03281	0.2285	0.09004	0.2872	0.1072	0.4314	1.277	1.235	0.4614	0.685	0.438	0.9785	-0.632	-0.591	-0.1327	-0.202	0.5185	0.2385	0.3092	-0.1264	0.08363	0.578	-0.152	0.6185	-0.1286	-0.775	2.481	-0.155	0.755	-0.192	0.1073	-0.2764	0.7085	2.347	0.9147	0.05705	-0.3661	-0.2227	0.8305	1.095	0.275	0.538	0.978	0.425
IMAGE:898133	|| || || 114871	1	-0.09058	-0.199	1.472	1.322	0.2825	1.302	0.5946	0.4546	0.6577	0.9846	1.542	0.2077	1.432	1.119	1.423	-0.1014	-0.1959	0.1309	-0.3814	0.2125	0.1225	0.4119	-0.1332	0.7068	0.7086	0.3586	0.6325	-0.3223	-0.2076	3.022	1.032	-0.3476	-0.4414	0.192	-0.4032	0.7425	2.325	-0.09812	-0.2014	0.2524	-0.02798	1.802	0.3024	0.002416	0.9686	1.139	1.042
IMAGE:838611	APOD || Apolipoprotein D || Hs.75736 || 107599	1	-0.5946	0.3254	2.985	1.205	-0.7572	0.6654	1.202	-0.4376	1.483	1.902	2.085	-0.427	2.525	0.765	1.923	-2.045	-0.02461	-0.2047	-0.235	-0.2372	0.6228	-1.255	-0.4108	1.029	0.345	-0.365	0.1428	-0.657	-1.055	2.925	0.9154	0.5754	0.275	0.6953	-0.8508	1.153	3.092	1.465	0.445	-0.1746	-0.7847	0.965	-0.2746	0.1454	-0.615	0.555	-0.5146
IMAGE:159608	APOD || Apolipoprotein D || Hs.75736 || 102660	1	-0.5446	0.7354	3.945	1.775	-1.391	0.5554	2.424	-0.1558	2.402	3.404	3.255	-0.5677	3.695	1.488	4.169	0.3016	-0.5646	-0.6085	-0.5017	1.18	-0.9914	-0.4104	-1.15	1.85	0.3983	-0.2317	0.5386	-0.7977	-1.055	3.412	1.775	1.235	0.5383	1.107	-0.8397	2.109	4.924	2.23	0.5183	-0.2346	-1.393	0.3324	0.01541	0.4254	-1.092	0.9183	0.1654
IMAGE:1696374	FLJ21986 || Hypothetical protein FLJ21986 || Hs.440973 || 319541	1	-0.2437	-2.004	0.9963	1.756	0.1483	0.1263	0.2965	0.451	0.952	-0.259	1.056	1.792	0.8263	0.3616	0.8483	0.3466	1.066	0.003986	0.6516	0.1083	0.9383	0.5468	0.9434	1.403	0.6916	-0.3584	0.1183	0.452	-0.2237	1.816	2.866	0.6763	-0.6584	0.7318	-0.6066	-0.6217	1.231	0.9852	0.8016	0.9563	0.6718	0.07612	-0.4537	0.7863	-0.2884	0.5516	-1.514
IMAGE:141854	|| CDNA FLJ26120 fis, clone SYN00419 || Hs.433995 || 110896	1	-0.1883	0.9317	-0.2783	-0.7683	-0.01276	0.3417	1.176	1.936	0.5693	0.4756	0.5717	0.7393	-0.2183	0.2195	-0.2228	-1.26	1.092	-0.1528	-0.7305	-0.5428	-1.053	-0.2965	0.4464	0.06645	0.00951	0.4595	-0.4428	-0.7907	0.4317	0.1554	0.3017	-0.7783	-0.4805	-1.363	-1.594	-0.8328	0.3956	0.003491	-0.2905	-1.028	-0.4628	-0.7146	-0.1183	-0.6783	-0.3905	-0.5505	0.05172
IMAGE:810859	NK4 || Natural killer cell transcript 4 || Hs.943 || 116022	1	0.7752	-0.1698	-0.5008	0.2102	0.8413	-0.9898	1.232	1.852	0.112	-0.7683	0.1102	0.2186	0.9302	1.102	0.5313	-1.197	-0.6298	0.1826	0.6318	-0.3887	0.6613	-2.54	0.9046	0.3846	-0.3982	0.6718	0.4213	-0.5626	-1.64	-0.3903	-0.5588	-0.8268	-0.7682	-0.03742	-0.7754	-0.6687	-0.2172	-0.1052	0.1118	-1.56	-0.2774	-1.157	0.2202	-0.2198	1.172	-0.5582	1.07
IMAGE:381066	SERPING1 || Serine (or cysteine) proteinase inhibitor, clade G (C1 inhibitor), member 1, (angioedema, hereditary) || Hs.384598 || 98506	1	-0.6931	-0.4831	-1.853	0.2469	0.4185	-0.5731	0.4783	0.9983	0.4268	0.4983	1.837	0.2968	1.037	0.206	0.9385	-1.414	0.4969	-1.94	-0.04698	-0.2215	1.389	-0.9427	0.3696	2	-0.298	-1.082	-0.1115	-0.9332	-1.783	1.041	-2.343	-2.993	-0.351	0.1004	-0.04035	0.008509	0.5083	-1.278	-0.156	0.7069	1.19	1.611	0.6269	0.4269	2.318	1.108	1.317
IMAGE:810444	TNFAIP2 || Tumor necrosis factor, alpha-induced protein 2 || Hs.101382 || 107881	1	0.7363	1.306	1.106	-0.1737	-0.151	1.546	-0.5051	0.3649	0.09343	0.4049	-0.1837	0.04246	0.1663	0.5523	0.969	-2.208	-0.04747	-0.6797	0.4623	-0.321	0.979	0.4644	-0.3955	-1.886	-0.3577	-0.2477	0.05901	-0.2625	-0.4937	0.62	-0.6537	-0.6437	-1.068	-0.07974	0.8145	-0.381	-0.5851	-0.1273	0.3923	-0.6437	0.3303	0.23	0.5863	-0.09372	0.3223	0.2923	0.5963
IMAGE:665508	CCND3 || Cyclin D3 || Hs.83173 || 308979	1	0.2487	0.8187	-0.3713	-0.1913	0.5064	0.5987	0.7493	0.5993	-0.01006	1.039	0.7387	-0.6801	-0.4413	0.1993	0.006359	-3.841	-0.2013	0.2641	-0.7007	-0.2696	-0.4136	-0.06089	-0.1686	0.5614	-0.07071	-1.611	-0.5236	-1.22	-1.411	-1.055	0.2387	-0.4013	0.4593	-0.2959	-0.3486	0.06636	-0.04068	-0.9709	0.6393	-1.061	-0.6059	0.6048	-0.4613	-0.4713	-0.6007	1.139	0.008743
IMAGE:745476	MCFP || Mitochondrial carrier family protein || Hs.208414 || 318492	1	0.2461	-0.1339	0.2061	-0.9839	-0.0155	-0.5639	-0.4783	-0.7283	-0.1592	0.001713	-0.1139	-0.4592	-0.2539	0.3847	-0.1755	-0.5753	0.2961	0.1608	0.2447	0.2945	0.4445	-0.593	0.2987	-0.2413	0.08473	0.1247	0.7045	0.2808	0.6561	-0.6079	-0.05392	-0.4739	-0.5453	0.1108	0.3287	-0.2555	0.07171	-1.293	-0.02527	0.00608	0.09075	0.3221	0.2861	0.5261	0.2247	-0.7353	-0.4839
IMAGE:392678	ENO1 || Enolase 1, (alpha) || Hs.433455 || 225063	1	-0.6319	0.2481	0.3081	-1.192	0.1689	-0.03186	0.141	-0.299	-0.04174	0.05095	0.1081	-0.7617	-0.4919	0.9477	0.008886	-1.662	0.5481	0.4545	-0.002294	0.1589	0.7589	-0.893	0.3505	-0.3095	-0.1123	-0.3323	0.05889	-0.2117	0.06814	-2.054	-0.3419	-0.5919	-0.2323	-0.4155	0.1605	-0.6411	-0.209	-1.563	-0.08229	-0.001861	-0.01549	0.4959	0.6081	0.9581	0.4577	-0.9223	-0.2319
IMAGE:1637756	ENO1 || Enolase 1, (alpha) || Hs.433455 || 316235	1	-0.4131	-0.1331	0.1569	-1.503	-0.01074	-0.8331	-0.2996	-0.6696	-0.4224	-0.01959	0.1469	-0.5224	-0.5331	1.042	0.01926	-1.598	0.3669	-0.02074	0.4024	0.3693	0.7793	-0.977	0.3979	-0.1821	0.1224	0.1724	0.5793	0.4176	1.257	-1.983	0.1269	0.2669	-0.5876	0.02926	0.4879	-0.8107	0.1804	-1.597	-0.04759	0.04694	0.1693	-0.533	0.2369	1.087	0.4124	-1.268	-0.3831
IMAGE:855749	TPI1 || Triosephosphate isomerase 1 || Hs.83848 || 106471	1	0.1307	-0.2893	0.4107	-0.9993	-0.02888	0.4607	-0.08576	0.1752	-0.5585	-0.1548	-0.3593	-0.9185	-0.3393	-0.1564	-0.7089	-1.516	0.2907	0.2986	-0.02638	-0.04888	0.4311	-0.4489	-0.1555	-0.3555	0.01362	-0.2464	-0.07888	-0.243	0.6407	-0.1132	-1.119	-0.4993	-0.07638	-0.4614	0.2645	-0.5989	-0.5248	-0.4389	-0.4964	0.2607	-0.06138	0.6068	0.2807	0.3507	-0.2164	-0.9064	-1.239
IMAGE:950682	PFKP || Phosphofructokinase, platelet || Hs.26010 || 104988	1	1.125	0.3146	-0.08542	-1.335	-0.06191	0.7046	0.7027	0.7827	-0.238	0.4327	-0.4754	-0.608	-0.2654	0.3462	-0.1219	-2.954	0.06458	0.9768	-0.08381	-0.2619	0.2881	-1.343	-0.02009	-0.3501	-0.01381	-0.07381	-0.3119	-0.585	0.2946	-0.02913	0.08569	-0.07542	-0.2138	0.1768	0.2199	0.04809	-0.3973	-0.4829	0.5562	0.4246	-0.4532	0.5909	0.2146	0.6546	0.3462	0.4662	-0.07542
IMAGE:1502490	OLFML2A || Olfactomedin-like 2A || Hs.357004 || 312110	1	-0.504	0.406	0.516	-0.564	-0.01319	0.356	0.1118	-0.1182	0.3493	0.7418	-0.394	-0.2307	-0.434	0.6741	-0.4832	-1.406	-0.524	-0.169	0.2041	-0.4932	0.04681	-0.6607	-0.4782	-0.5682	-0.3259	-0.3959	-0.3132	-0.3807	0.286	-0.5985	0.806	0.756	0.6241	0.0009746	-0.06819	0.1868	-0.02819	-1.061	-0.7659	-1.154	-0.509	1.921	0.416	0.326	-0.1259	0.4141	0.336
IMAGE:1880814	FLJ12953 || Hypothetical protein FLJ12953 similar to Mus musculus D3Mm3e || Hs.323537 || 316845	1	-0.7554	-0.3354	0.4746	-0.1254	0.6501	-0.3854	0.3589	-1.001	-0.1255	1.749	-0.01542	-0.7955	-0.07542	0.8055	-0.3299	-2.604	-1.645	-0.3748	0.2555	-0.4561	0.2501	-1.161	-0.03471	-0.9847	-0.2245	-0.8345	-0.6699	-0.1355	-0.8354	-0.8263	-0.1654	-0.2354	0.5455	-0.4448	0.4153	-0.2699	0.3389	-1.621	-0.5345	-0.3754	-1.185	0.9137	0.2246	0.4546	0.4055	0.5655	0.5256
IMAGE:295843	CYP27A1 || Cytochrome P450, family 27, subfamily A, polypeptide 1 || Hs.82568 || 103090	1	-0.0303	0.3664	-1.32	1.01	-0.445	0.3497	0.6419	0.2819	-0.7903	0.8019	-0.3903	0.4164	0.7497	-0.2888	1.655	-1.739	1.29	1.109	0.2012	-0.625	0.365	-1.235	-0.672	-0.542	-0.06628	-0.4688	-0.895	-1.312	-1.158	-0.7671	-0.3678	-1.243	-1.119	-0.9559	-0.952	-1.055	-0.003663	-0.6329	0.008364	-0.4203	-0.6059	3.253	0.9697	-0.7503	0.2012	-1.219	0.6397
IMAGE:511303	PLA2R1 || Phospholipase A2 receptor 1, 180kDa || Hs.410477 || 245358	1	0.3072	-0.06275	-0.7028	0.4872	-0.3563	0.1272	0.2598	-0.109	0.1176	0.2442	0.7372	0.04515	0.7772	0.6365	0.07371	-2.323	0.1472	-0.6425	0.2165	-0.3963	-0.07629	-0.4147	0.1405	0.2905	-0.003474	-1.583	-0.2163	0.01515	-0.4328	-0.4513	0.4672	-0.5728	-0.2435	0.1275	-0.3995	0.09371	1.08	-0.9547	0.3865	0.1372	-0.2425	2.689	0.08725	-0.09275	-0.1335	0.3765	0.1472
IMAGE:786690	HSU79274 || Protein predicted by clone 23733 || Hs.150555 || 100408	1	-0.09315	0.1568	0.1168	-0.9032	0.2758	0.04685	0.1529	0.4237	0.02013	1.035	0.02685	-0.3599	-0.1532	-0.3179	-0.07424	-1.828	0.8468	-0.4336	0.1821	0.1858	0.2658	-0.482	-0.1541	0.07593	0.02212	-0.3579	-0.3442	-0.8599	-0.003155	0.6432	0.006845	0.3768	-0.08788	-0.2836	0.06593	-0.01424	0.1449	0.128	-0.1279	0.9768	-0.09362	1.483	-0.4532	0.6768	0.002122	0.5021	0.1868
IMAGE:128054	|| Transcribed locus || Hs.530953 || 105456	1	-0.3353	-0.5453	0.04472	-0.8253	-0.3298	-0.1681	0.1342	0.8842	-0.3601	-0.2758	-0.1553	-0.2001	-0.1153	-0.5849	-0.3498	-1.485	0.5747	-0.2879	-0.4349	-0.1898	0.2302	-0.8234	-0.7286	-0.5386	0.03511	0.3551	-0.5498	-0.9501	-0.1853	0.3603	-0.4653	-0.5853	-0.2949	-0.8579	-0.7586	-0.9798	-0.4758	0.06664	-0.4149	0.04472	-0.5379	-0.0297	0.06472	-0.6553	-0.7449	-0.4249	-1.045
IMAGE:782503	FADS1 || Fatty acid desaturase 1 || Hs.503546 || 102188	1	-0.1022	-1.062	0.6278	-0.002245	-0.2886	-0.8922	0.5	0.1	-0.05615	0.66	-0.8922	-0.1561	0.3578	-0.787	-0.8886	-1.727	0.2978	-0.2986	0.293	0.4714	-0.3086	-0.5524	-0.6943	0.07567	0.463	-0.697	-0.5086	-0.05615	0.9878	0.991	-0.5922	1.968	0.483	-0.4686	-0.6043	0.06135	0.81	0.9776	0.05296	0.1478	-0.1986	0.951	-0.9822	-0.5222	-0.319	0.353	0.3878
IMAGE:356835	YPEL3 || Yippee-like 3 (Drosophila) || Hs.271599 || 114664	1	0.7495	0.6195	-0.08049	0.7995	0.45	0.5795	0.0153	0.0853	0.1868	-0.0447	-0.1405	-0.01316	0.2395	0.9676	0.92	-0.1924	0.2295	0.8106	0.2376	-0.02003	-0.4	1.095	0.1378	-0.04225	-0.7524	-0.8424	-0.09003	-0.1932	-1.18	-0.8289	0.009509	-1.56	-0.7024	-0.1694	-0.03225	-0.06003	-0.6847	-2.2	-0.07242	-1.2	-0.08941	0.4011	0.2795	-0.01049	0.07758	0.05758	0.7395
IMAGE:365177	FLJ32731 || Hypothetical protein FLJ32731 || Hs.191320 || 99660	1	0.3527	0.9827	-0.6473	-0.6373	0.1376	-0.2173	0.08061	0.1306	0.07087	0.1806	-0.2273	-0.03913	0.5027	0.5935	0.2776	-0.9365	-0.1251	0.5863	0.6635	0.1376	0.2176	0.3811	0.2112	-0.3588	-0.7965	-0.2965	-0.2224	-0.07913	-0.7273	-0.3209	-0.3073	-0.4273	-0.06654	-0.2537	0.1612	-0.02243	-1.419	-2.169	-0.3665	-0.8173	0.1463	0.9691	0.2827	-0.05731	0.7035	0.2035	0.3827
IMAGE:809383	FLJ11286 || Hypothetical protein FLJ11286 || Hs.175120 || 104312	1	0.368	1.078	0.158	0.688	-0.1266	0.238	-0.07144	0.3986	-0.01394	0.1486	-0.09203	-0.1039	-0.01203	0.5337	-0.06662	-1.316	-0.172	0.7048	-0.4763	-0.6266	-0.3466	-0.07988	-0.546	-0.556	-0.3363	-0.3163	-0.1966	-0.5839	-1.162	-1.943	-0.592	-1.712	-0.8163	-0.7752	-0.276	-0.6666	-0.3914	-1.19	-0.6963	-0.122	-0.1652	2.427	-0.01203	-0.272	-0.3863	-0.1363	0.288
IMAGE:85403	WBP2 || WW domain binding protein 2 || Hs.231840 || 98751	1	0.1482	0.7982	-0.4918	0.3782	-0.5894	0.03819	0.6598	0.7598	0.1406	0.2898	-0.09181	0.3906	0.3882	1.04	0.6406	0.3203	1.008	-0.1269	-0.1097	0.08063	0.3606	-0.5489	-0.3285	-0.7985	-0.4097	-1.04	-0.1194	-1.119	-1.042	-1.443	-0.5418	-1.612	-1.45	-0.1869	-0.9385	-0.4694	-0.6669	-0.5074	-0.05974	-0.1618	-0.2469	5.017	0.2182	0.2082	0.2903	-0.2397	0.1382
IMAGE:120362	CCNL2 || **Cyclin L2 || Hs.143601 || 114627	1	0.2865	0.7033	0.522	0.3931	0.5449	0.8163	1.211	1.241	0.2288	0.9206	0.502	0.2888	-0.138	0.5289	0.5849	-0.6911	0.6792	-0.1911	1.299	0.005947	-0.6951	-0.3867	-0.055	0.098	1.089	0.4689	0.1249	-0.9012	-2.068	-1.669	-1.068	-1.678	-1.101	0.2634	-0.951	-0.6151	-0.5994	-0.4867	0.9689	-0.528	-0.2366	0.3611	0.742	0.612	0.7089	0.8389	0.432
IMAGE:770377	ATP6V0A1 || ATPase, H+ transporting, lysosomal V0 subunit a isoform 1 || Hs.267871 || 105369	1	0.826	1.299	0.5916	0.74	0.009498	1.535	0.8066	1.347	-0.1542	-0.1434	0.12	-0.09389	0.009973	0.9703	1.059	-3.06	1.26	2.441	1.33	0.4595	0.4895	-0.2787	-0.3344	-0.4544	0.3203	0.2103	0.009498	-0.6028	-2.53	-1.696	-1.63	-1.57	-1.17	-0.2693	-0.8444	-0.5905	-0.3834	-0.7429	0.3703	-0.66	-0.2193	-0.006489	0.39	0.44	0.1003	-0.2997	0.17
IMAGE:1602675	COPS6 || COP9 constitutive photomorphogenic homolog subunit 6 (Arabidopsis) || Hs.15591 || 227089	1	0.0593	0.215	0.005969	-0.1429	-0.5438	-0.3007	-0.1804	-0.4104	-0.02064	0.5196	-0.1896	-0.5006	-0.1318	0.2576	-0.3838	-1.142	-0.2332	0.2981	-0.2524	-0.6838	-0.3438	-0.4794	-0.6881	-0.1481	-0.5324	-0.5324	-0.5138	-0.2806	-1.071	-0.6942	-0.4007	0.4093	0.1676	-0.06189	-0.2281	0.08618	-0.5804	-0.9094	-0.7724	-0.3707	-1.372	1.056	0.3093	-0.6107	-0.7424	0.007559	-0.1444
IMAGE:366009	LYAR || Hypothetical protein FLJ20425 || Hs.425427 || 98539	1	-0.1792	-0.03919	0.1308	-0.5092	-0.1821	0.05081	0.2375	0.0575	-0.1885	0.5675	0.1608	0.05148	0.3098	0.1368	0.007935	-1.643	-0.5192	-0.9327	0.2368	-0.1821	-0.6521	-0.04019	-0.3438	-0.4438	-0.1732	-0.6032	-0.2021	-0.3185	-0.5692	-0.01315	0.5308	0.9508	0.3268	-0.4227	-1.004	-0.7121	-0.1225	-0.3802	-0.1632	-0.6492	-0.4827	-0.2232	-0.4892	0.08081	-0.2832	0.2168	0.1908
IMAGE:281039	FABP5 || Fatty acid binding protein 5 (psoriasis-associated) || Hs.408061 || 105147	1	0.6366	-0.5934	-0.2734	-0.6334	-0.8829	-1.003	0.2625	0.2425	-0.3665	-0.3075	-0.2834	-0.4165	0.07656	-0.6557	-0.3129	-1.896	0.6266	-1.511	-0.7257	-0.7729	-0.4229	-1.004	-1.082	-1.452	-0.1057	0.1643	-0.8929	-0.8165	0.07656	-0.7298	0.1766	-0.3934	0.00429	0.04897	-0.8316	-0.6329	0.8925	1.606	0.3843	-0.7034	-0.881	-0.2898	-0.4534	-0.2334	-0.1657	-0.2057	0.03656
IMAGE:2012523	STX3A || Syntaxin 3A || Hs.82240 || 307674	1	0.7171	-0.6929	-0.5429	-1.043	-0.9814	-0.9729	0.4505	0.5605	-0.2278	0.0905	-0.4029	-0.4278	0.2871	-0.5928	-0.3614	-3.303	0.8171	-1.914	-1.103	-0.7814	-0.7614	-1.168	-1.32	-1.77	-0.1728	-0.06283	-0.6014	-1.028	-0.5429	-1.112	0.07709	-0.6829	-0.1828	0.0355	-1.27	-0.7914	1.461	1.562	0.3172	-0.5229	-0.9245	-0.3721	-0.4329	-0.5829	0.02717	-0.1628	0.3271
IMAGE:810017	PLAUR || Plasminogen activator, urokinase receptor || Hs.179657 || 107648	1	-0.03167	-0.2017	-0.1217	-0.7717	-0.2173	-0.1317	-0.3296	0.3304	-0.8877	0.04039	-0.6317	-0.7677	0.2883	0.6875	-0.08733	-2.563	0.04833	-0.7557	-0.2025	-0.6407	0.03267	-4.188	-0.561	-0.491	-0.1425	-0.1625	-1.077	-1.128	-1.192	-0.4582	-0.7217	-0.6217	-0.2025	-0.9657	-1.211	-1.347	-0.7396	1.012	1.317	-0.05167	-0.7457	0.7718	-0.1317	-0.2817	-0.5225	-0.5125	-0.7817
IMAGE:453790	HNRPR || Heterogeneous nuclear ribonucleoprotein R || Hs.534419 || 224525	1	0.4399	0.6399	0.2799	0.2799	0.1705	0.1099	0.0114	0.0214	-0.3576	0.2214	-0.3001	-0.2176	-0.06014	-0.02384	-0.2195	-0.3338	0.2099	0.3499	0.2762	0.2605	-0.02951	-0.1776	-0.2047	-0.1947	-0.003842	-0.4538	0.04049	-0.7976	-0.5401	-0.1861	-0.06014	-0.1701	0.3762	-0.1901	-0.7047	-0.03951	-0.3586	-0.05764	0.04616	-0.07014	-0.3201	0.3839	-0.1701	-0.1201	-0.3438	-0.05384	-0.5601
IMAGE:2062453	PHF19 || PHD finger protein 19 || Hs.460124 || 319818	1	0.2338	0.3638	0.1838	-0.3062	0.3993	-0.01616	0.3017	0.05171	0.1522	0.2317	0.3338	0.2222	-0.04616	0.07842	0.0593	-0.8816	0.05384	-1.017	-0.1316	0.1593	0.0293	-0.4169	-0.2817	-0.3617	-0.2616	-1.302	-0.6007	-0.7278	-1.386	-0.5153	-0.6862	-0.3462	0.3384	-0.2969	-0.3917	-0.1107	-0.7983	-0.1069	-0.7616	-0.01616	-0.07695	0.6547	0.1038	0.2638	-0.2216	0.05842	-0.06616
IMAGE:950482	SNRPB || Small nuclear ribonucleoprotein polypeptides B and B1 || Hs.83753 || 100090	1	-0.2743	0.2457	-0.3143	-0.4043	0.09724	-0.6243	-0.8956	-0.5756	-0.2555	-0.6756	0.6657	0.05453	0.3057	0.3069	-0.4028	-1.613	-1.144	-0.739	0.1469	-0.3828	0.1072	0.07533	-0.5957	-0.5857	-0.2231	-0.1631	-0.5728	-0.9355	-2.064	-0.9622	-0.6166	-1.774	-0.07308	-0.669	-1.116	-0.07276	-1.276	-0.9259	-0.1031	-0.3643	-0.669	1.608	0.7857	0.1257	-0.6331	-0.3731	0.5857
IMAGE:824756	RGS13 || Regulator of G-protein signalling 13 || Hs.497220 || 163104	1	-0.7775	0.07253	-0.4575	-0.4675	0.1305	-0.1475	-0.134	-0.174	0.1143	-0.264	0.4425	0.09426	1.213	0.05306	0.4705	-0.5669	-1.087	-0.2482	0.2431	-0.009486	-0.2995	0.1118	-0.386	-0.256	-0.3769	-0.8369	-0.6495	-0.4757	-1.067	-0.5835	-0.4575	-0.665	-0.1869	-0.2382	-1.066	-0.3995	-0.514	-1.018	-0.1069	-0.1575	-0.1682	0.9965	0.6825	0.07253	0.1831	0.3231	0.5825
IMAGE:1602493	PSMC3 || Proteasome (prosome, macropain) 26S subunit, ATPase, 3 || Hs.250758 || 317137	1	-0.3209	0.2391	-0.6409	-0.3009	0.2625	0.06906	-0.1805	-0.2105	0.01288	-0.2005	0.02906	0.1129	0.8191	0.4758	0.3625	-0.4942	-0.8009	-0.6	-0.06416	-0.2375	-0.1975	0.2275	-0.3195	-0.2295	-0.5342	-0.6742	-0.4575	-0.7571	-0.5721	-0.7225	0.09906	-0.3387	-0.1542	-0.3	-0.9595	-0.7275	-0.8805	-0.9425	-0.1842	-0.8709	-0.5	0.8075	0.1291	0.1691	-0.2242	-0.2242	0.8291
IMAGE:811097	NOLA2 || Nucleolar protein family A, member 2 (H/ACA small nucleolar RNPs) || Hs.386392 || 104190	1	0.1579	0.5079	-1.492	-0.3621	0.2581	-0.6621	-0.4668	-0.7068	0.1435	0.3432	0.2679	0.5235	0.9079	-0.03326	0.02809	-0.3833	-0.6821	-1.374	-0.2633	-0.4119	-0.9219	0.06809	-0.1179	-0.6979	-0.1333	0.08674	0.1381	-0.6565	-1.712	-1.29	-0.9021	-1.142	-0.6033	-0.5044	-0.7579	-0.7019	-0.7468	-0.9519	-0.9133	-0.4121	-0.4844	0.36	-0.1521	-0.5221	-0.2033	0.4567	0.6379
IMAGE:845363	NME1 || Non-metastatic cells 1, protein (NM23A) expressed in || Hs.118638 || 100544	1	0.08123	-0.6088	-0.6188	-0.4988	-0.5569	-0.6788	-0.8173	0.1927	-0.335	-0.4273	-0.1088	-0.525	0.1812	-0.6502	-0.2069	-0.7802	0.1012	-1.648	-0.8602	-0.5769	-0.6769	0.02497	-0.005028	-0.885	-0.8102	-0.6902	-0.8769	-0.915	0.8212	-0.1658	-1.239	-0.5488	-0.3902	-1.018	-1.205	-0.4069	0.4027	-1.195	-1.32	0.08123	-0.8475	0.5242	-0.02877	-1.099	-0.3402	-0.3202	-1.029
IMAGE:345833	HNRPAB || Heterogeneous nuclear ribonucleoprotein A/B || Hs.248746 || 112276	1	0.6355	0.3455	-0.1645	0.1655	-0.08851	0.03547	0.08962	0.5696	-0.7287	0.08962	0.1955	0.2013	0.3655	-0.2619	-0.5085	-1.022	0.2655	-0.4754	-0.2019	-0.5285	0.1015	-0.2816	-0.07765	-0.6277	-0.6919	-0.1719	-0.2185	-0.01871	-0.6245	-0.0289	-1.125	0.7655	0.3081	-0.3354	-0.2977	-0.3985	-0.9404	-0.5616	-1.172	-0.01453	-0.6654	-0.1089	-0.04453	-0.8145	-0.6919	-0.001862	-0.7745
IMAGE:809466	TOMM40 || Translocase of outer mitochondrial membrane 40 homolog (yeast) || Hs.310542 || 119361	1	-0.5891	0.1709	-0.7491	-1.189	-0.34	-1.109	0.2064	0.4164	0.1676	-0.9836	0.06091	0.2076	-0.09909	-0.143	-0.72	-0.663	-0.5391	-0.262	-0.383	-0.21	0.03005	-0.5528	-0.2762	-0.4462	-0.873	-0.233	-0.69	-0.1924	-0.1691	-1.053	-0.1462	1.021	0.627	-0.502	-0.9562	-0.92	-1.134	-1.183	-0.533	-0.3091	-0.692	-0.5022	-0.2991	-1.249	-1.093	-0.263	0.1009
IMAGE:2054635	PSMA7 || Proteasome (prosome, macropain) subunit, alpha type, 7 || Hs.233952 || 312948	1	-0.1818	-0.07176	-0.4918	-1.022	-0.05211	-0.8918	-0.009661	-0.4997	-0.3136	-0.2097	-0.1218	-0.5836	0.2882	-0.3742	-0.5021	-0.2442	-0.4918	-0.6602	-0.4542	-0.5221	-0.6321	-0.4852	-0.5273	-0.6573	-0.8242	-0.4442	-0.4221	-0.9136	-1.152	-0.7281	-1.032	-0.6318	0.1758	-0.5602	-1.117	-0.3921	-1.07	-0.9952	-0.8842	-0.5318	-1.13	-0.1081	-0.08176	-0.5618	-0.4242	-0.2042	-0.2218
IMAGE:50175	LSM4 || LSM4 homolog, U6 small nuclear RNA associated (S. cerevisiae) || Hs.76719 || 119181	1	-0.2441	0.4259	-0.2841	-0.02408	-0.1454	-0.1241	-0.8494	-0.1794	-0.5443	-0.4794	0.005918	0.2257	0.1959	-0.2262	-0.7854	-0.2162	-0.6753	-0.1335	-0.1762	0.004639	-0.1554	-0.156	-0.1855	-0.8555	-0.6662	-0.4762	-0.2254	-0.9843	-0.4441	-0.3801	-0.5841	-0.6041	-0.04617	-0.9135	-1.116	-0.4854	-1.919	-1.056	-1.436	-1.464	-1.083	0.1799	0.2859	-1.104	-0.7462	-0.7962	-0.4641
IMAGE:755304	MRPS16 || Mitochondrial ribosomal protein S16 || Hs.180312 || 221190	1	-0.175	0.675	-0.755	0.385	0.2647	0.135	-0.7596	-0.06963	-0.6406	0.1204	-0.376	-0.1806	0.105	-0.3493	0.7847	-0.3593	-0.1666	0.5793	0.3007	0.03912	0.3047	1.376	-0.03991	-0.3899	-0.6793	-0.3793	-0.6753	-0.8006	-0.365	0.143	-0.3172	-0.6416	-0.1593	-0.1057	-0.6699	-0.4953	-0.9196	-1.204	-1.099	-0.602	-0.5337	0.809	1.005	-0.515	-0.08931	-0.3093	-0.235
IMAGE:824426	PDAP1 || PDGFA associated protein 1 || Hs.278426 || 109747	1	-0.2013	-0.3113	-0.001276	-0.1113	-0.224	-0.09128	0.31	0.11	0.07431	-0.06998	-0.2313	-0.07569	0.09872	0.4244	-0.664	-1.276	-0.2313	-0.5115	-0.2456	-0.414	-0.374	-0.08152	-0.06061	-0.4206	-0.9056	0.01441	-1.084	-0.2157	-0.02128	0.01441	-0.1613	-0.03128	0.4444	-0.6015	-0.4906	-0.474	-0.75	-0.7415	-0.7156	-0.4013	-1.062	0.8744	0.6187	-0.4613	-0.04559	-0.02559	-0.4113
IMAGE:2316441	RHOC || Ras homolog gene family, member C || Hs.179735 || 316333	1	-0.1055	0.04451	-0.08549	-0.4355	-0.0192	0.4445	0.09664	0.08664	0.3381	0.8266	0.1445	-0.4419	1.015	0.7113	-0.9792	-3.439	-0.3755	0.8411	-0.4087	-0.6192	-1.229	-1.658	-0.09455	-0.4346	-0.8387	-1.139	1.441	-0.4619	-2.185	-0.5435	-2.005	-1.985	0.2313	-1.209	-1.235	-0.8192	-0.3734	-2.088	-1.002	-1.015	-0.9126	0.0108	0.5445	-0.7555	-0.7287	-0.8987	-0.2955
IMAGE:207029	|| || || 107783	1	0.03239	0.4424	0.4424	-0.08761	-0.05804	0.02239	0.2039	0.1761	-0.4605	0.1939	-0.1276	-0.05054	0.1824	-0.1168	-0.548	-0.3768	-0.2276	0.252	0.1932	-0.01804	0.192	-0.3005	-0.306	-0.166	0.3432	-0.3068	0.142	-0.6005	-0.3576	-0.3687	-0.1076	-0.5076	0.003164	-0.618	-0.416	-0.228	-0.3061	0.1995	0.01316	0.01239	-0.468	0.3813	-0.2676	0.07239	-0.1968	0.2532	0.1924
IMAGE:195419	|| **Full-length cDNA clone CS0DJ014YL10 of T cells (Jurkat cell line) Cot 10-normalized of Homo sapiens (human) || Hs.504790 || 318307	1	0.03899	0.409	0.399	-0.121	-0.1885	-0.131	0.311	0.431	-0.7581	0.141	0.01899	0.1419	0.129	-0.004239	-0.3985	-0.4542	-0.231	0.2227	0.2958	0.1415	0.2715	-0.2473	-0.3234	-0.2234	0.4758	-0.4142	0.1115	-0.6281	-0.111	-0.4542	-0.281	-0.471	-0.3042	-0.8973	-0.3334	-0.2885	-0.209	0.2227	-0.004239	-0.191	-0.6273	0.4058	-0.341	0.349	-0.2542	0.1058	0.08899
IMAGE:278687	COPB2 || **Coatomer protein complex, subunit beta 2 (beta prime) || Hs.75724 || 99099	1	0.7471	1.147	0.7771	1.407	0.2557	0.3971	0.1523	1.232	-0.08332	0.5523	0.007075	0.1179	0.4201	0.4921	0.3257	-1.317	0.3771	0.2651	0.6521	0.05571	-0.7043	-0.2746	0.1634	-0.6666	-0.3679	-0.9479	0.1757	-0.4548	-1.393	-1.342	-1.393	-1.793	-1.168	-0.9349	1.083	-0.6443	0.1023	-0.7746	-0.2679	0.03707	0.05509	1.208	-0.5829	-0.3029	1.372	-0.2979	-0.04293
IMAGE:144849	COTL1 || Coactosin-like 1 (Dictyostelium) || Hs.289092 || 118193	1	1.659	1.229	0.2687	1.659	0.4114	0.5487	0.06073	1.271	-0.5161	0.7407	0.06866	-0.3761	0.3787	0.2378	0.3514	-1.245	-0.8213	0.7689	0.5278	-0.08856	-0.8986	-1.519	0.0286	-1.111	-0.5422	-1.062	0.07144	-0.5749	-1.161	-2.058	-2.111	-2.251	-1.052	-0.8911	1.089	-0.3286	0.8207	0.571	-0.6022	0.1887	-0.09106	1.736	-0.2113	-0.3213	1.718	-0.1722	-0.03134
IMAGE:73527	KIAA0220 || **PI-3-kinase-related kinase SMG-1-like || Hs.535609 || 116082	1	0.6444	0.8744	1.004	0.4844	0.9895	0.9444	0.658	0.948	-0.5285	0.388	-0.2456	0.08154	-0.1256	0.579	0.2995	-4.551	-0.3156	-0.9328	0.259	0.009545	-0.3905	-1.198	0.3128	0.1128	-0.621	-1.021	-0.09045	-0.7785	-1.046	0.0242	-0.3656	-2.176	-0.211	-0.2328	-0.5072	-0.2905	-0.772	1.452	0.269	-0.1756	-0.3428	-0.0258	-0.3056	-0.7456	-0.901	-0.791	0.1244
IMAGE:471835	IPO4 || Importin 4 || Hs.411865 || 224659	1	0.5426	1.024	0.4436	0.2636	0.01412	0.3386	0.07071	-0.02929	0.0207	0.07071	-0.4764	-0.6493	-0.2564	0.154	-1.056	-0.671	0.2179	0.5303	0.387	0.3141	-0.01588	-1.359	-0.515	-0.128	-0.02703	-0.273	-1.446	-0.3893	-1.526	-1.268	-2.366	-1.326	0.006966	-1.841	-0.805	0.05412	-0.7793	-0.5633	-0.06748	-0.05638	-1.041	1.322	0.4736	-0.3364	-0.533	-0.703	-0.2464
IMAGE:344243	UCK2 || Uridine-cytidine kinase 2 || Hs.458360 || 107148	1	0.2669	-0.5141	0.2559	0.3659	0.1643	0.4259	-1.125	-0.3653	-0.4297	-0.7653	-0.9241	-0.3297	0.6959	0.2638	-0.3747	0.03481	-0.4441	-0.8786	-0.6162	-0.3657	-1.686	-0.2013	-0.7517	-1.382	-0.5262	-1.136	-1.026	-0.3957	-0.6141	-0.2546	-0.4741	-1.764	-1.586	-1.139	-1.002	0.4343	0.1047	0.8199	0.1538	0.02589	-0.8986	2.615	0.2359	-0.7841	0.2638	0.1238	0.2059
IMAGE:302933	ACTC || **Actin, alpha, cardiac muscle || Hs.118127 || 118614	1	1.27	1.16	1.35	0.3403	0.5462	0.6303	-0.8991	-0.5191	0.2379	0.6009	0.5603	0.4579	0.8703	-9.697e-05	0.5062	-0.7401	-0.03965	-0.0638	1.16	-0.2038	-0.5038	0.1468	0.1135	0.07347	0.4699	-0.3401	-0.2938	-0.7421	-1.44	-1.554	-1.49	-0.3097	-1.3	-0.6938	-0.7565	-0.5938	0.8209	0.5368	0.8099	0.09035	-0.7038	1.466	-0.5197	-0.1297	-1.11	-0.5701	-0.1897
IMAGE:108377	TUBG1 || Tubulin, gamma 1 || Hs.21635 || 119349	1	0.8142	0.9717	0.6359	0.5692	-0.3601	0.2667	-0.1693	-0.05927	-0.1552	-0.4693	0.6592	-0.1302	1.229	0.6719	0.3499	-0.8191	-4.761	-0.5431	0.8319	-0.4001	-0.2401	-0.3232	-0.1197	-0.4697	-0.4081	0.04185	-0.5501	-0.6452	-2.181	-1.316	-2.511	-1.971	-2.218	0.05487	-1.06	-0.4801	-0.8493	-0.6461	0.03185	-0.7808	-1.065	3.714	0.8192	0.2392	1.202	0.5819	0.3392
IMAGE:724387	SNRPC || Small nuclear ribonucleoprotein polypeptide C || Hs.1063 || 116388	1	0.4333	1.093	-0.6367	1.153	0.2076	-0.2967	-0.5234	-0.1134	0.2155	0.1966	0.3333	-0.08447	0.5033	0.1241	0.05761	-1.166	0.04326	0.06886	0.06405	-0.4124	-0.6024	0.611	-0.09204	-0.122	-0.3059	-0.4559	-0.3324	-0.4945	-2.127	-1.328	-0.9167	-1.777	-0.6359	-0.6311	-0.942	-0.2524	-0.1634	-0.529	0.1041	-0.1267	-0.08114	2.612	0.8933	0.1433	0.3341	0.2741	0.5233
IMAGE:826173	PFN1 || Profilin 1 || Hs.408943 || 113035	1	0.4309	0.6809	0.2409	0.4509	0.1411	0.4709	-0.4089	0.2711	-0.3064	0.4411	-0.2491	-0.3564	0.1709	0.1782	-0.3489	-1.002	-0.2091	-0.1301	0.4182	-0.2289	-0.3589	-0.1339	-0.3707	-0.3907	-0.1118	-1.292	-0.05888	-1.086	-1.769	-1.335	-0.8991	-1.679	-0.6918	-0.7401	-0.9407	-0.3189	-0.6689	-0.4039	-0.2118	-0.6591	-0.4901	0.6452	0.1809	-0.4691	-0.1318	-0.7918	0.07088
IMAGE:502690	RPN1 || Ribophorin I || Hs.2280 || 101993	1	1.154	1.214	1.084	0.2422	0.1613	0.07564	0.05795	-0.362	-0.356	-0.612	0.4942	-0.186	0.3642	0.279	-0.7287	-1.271	-0.03722	-0.09811	0.329	-0.4787	-0.1687	-0.3509	-0.7053	-0.1953	0.04898	-0.201	-0.3187	-1.226	-2.176	-0.8532	-1.416	-2.136	-1.051	-0.2481	-0.4853	-0.7687	-0.352	-0.1809	0.129	-0.005787	-0.5081	0.3768	0.4842	0.1842	-0.171	0.209	0.5642
IMAGE:248454	ERP70 || Protein disulfide isomerase related protein (calcium-binding protein, intestinal-related) || Hs.93659 || 118512	1	0.7948	1.306	0.1777	-1.124	0.6524	1.436	-0.5014	0.4086	-0.3321	0.4886	1.126	0.003045	0.8661	-0.1967	0.2524	-8.667	0.2161	-0.5582	-0.08675	-0.4076	-0.6376	-0.1914	-1.021	-0.8506	-0.3367	-0.2667	-1.288	-1.015	-2.944	-2.275	-2.684	-2.814	-0.6367	-0.3082	-3.101	-1.438	-1.201	-0.745	0.3633	-0.2039	-0.4782	1.175	0.1261	-0.2139	0.2433	0.3533	0.6161
IMAGE:2322223	SNRPA || Small nuclear ribonucleoprotein polypeptide A || Hs.173255 || 317881	1	0.539	1.805	0.5633	1.051	-0.2597	0.9864	-0.5219	-0.2719	-0.00547	0.6781	0.3747	-0.1544	0.4247	0.7282	0.1403	-2.872	0.1314	0.2156	-0.1238	-0.6197	-0.8397	-1.083	-0.2968	-0.2268	-0.1118	-0.5418	0.01027	-0.9044	-3.255	-2.865	-2.485	-1.895	-1.872	-1.012	-0.6068	-0.1297	-0.6819	-1.523	-0.1173	-0.4653	-0.9219	4.965	-0.1653	-0.3753	-0.5518	-0.06177	0.2747
IMAGE:2108411	JARID1B || Jumonji, AT rich interactive domain 1B (RBP2-like) || Hs.370679 || 311929	1	0.2112	0.2362	0.02524	-0.1608	0.1848	0.3082	0.1713	0.2813	0.2803	-0.4287	0.5092	0.5103	0.6892	0.6621	-0.01515	-0.8579	0.3062	-0.03015	-0.01789	-0.1752	0.1348	0.07735	-0.01004	0.32	-0.2079	-0.6379	-0.3952	-0.2297	-1.161	-0.389	-0.9708	-0.8208	-1.048	-0.2302	-0.78	-0.2252	0.001288	0.2973	0.4321	0.7892	-0.1702	1.421	1.329	0.7592	1.032	1.292	1.189
IMAGE:138728	BHC80 || BRAF35/HDAC2 complex (80 kDa) || Hs.104888 || 102045	1	0.02539	-0.3446	0.00539	0.4154	-0.3524	0.2154	0.4467	1.277	-0.06735	0.2767	0.7754	0.07265	1.135	0.3748	-0.01235	-0.1352	1.425	-0.9174	0.3548	0.05765	0.2476	0.1889	0.1361	-0.02394	0.01478	0.9048	0.1176	-1.197	-1.345	-0.4756	-1.785	-2.145	-1.775	-0.3774	-1.244	-0.3124	0.4367	0.1689	0.9648	0.8754	0.03265	1.904	1.185	0.8554	1.135	1.365	1.175
IMAGE:30093	RANBP1 || RAN binding protein 1 || Hs.24763 || 108713	1	-0.4135	0.04646	-0.2435	-0.2235	-0.1046	0.2865	-0.5373	-0.05733	-0.1246	0.2327	-0.3335	-0.3146	-0.04354	0.02369	-0.1946	-0.6563	0.006457	-0.1196	-0.1363	-0.5446	-0.6146	-0.1021	-0.136	-0.426	-0.3863	-0.5563	-0.6046	-0.3846	-0.7935	-0.1178	-0.1035	-0.1035	0.6537	-0.2896	-0.536	-0.2446	0.03267	-0.2121	-0.8063	-0.2435	-0.5196	1.122	0.4065	-0.4535	-0.4363	-0.1963	-0.2335
IMAGE:1759582	TNFRSF12A || Tumor necrosis factor receptor superfamily, member 12A || Hs.355899 || 317991	1	0.2153	0.9553	1.225	-0.8547	0.4656	0.5953	-0.4528	-0.3428	-0.4608	0.5717	-0.4447	0.1792	-1.275	1.066	-0.7144	-3.504	0.6253	0.4352	0.9056	-0.02436	0.2056	-1.058	0.09183	-0.3382	-0.3644	0.5956	-0.9844	-0.9408	-0.2347	0.264	-1.912	1.095	-0.3044	-1.125	-1.928	-2.404	-2.643	-1.262	-0.8644	-1.215	-1.825	-0.09151	-0.5647	-0.8347	-2.374	-3.384	-2.245
IMAGE:135791	|| Transcribed locus || Hs.542161 || 106504	1	0.7637	1.374	1.544	-0.5663	0.5303	0.8537	-0.3297	-0.1797	-0.7935	0.5903	-0.4463	0.2782	-1.226	0.7418	-0.2897	-2.798	0.7637	0.166	0.7818	0.1703	0.5603	-0.4077	-0.1155	-0.6555	-0.1682	0.2118	-1.06	-1.042	-0.8363	-0.2685	-3.896	1.704	-0.1482	-1.234	-1.496	-2.72	-2.52	-2.568	-0.7922	-1.286	-2.604	-1.229	-0.4263	-0.6663	-2.528	-3.258	-1.856
IMAGE:878174	FADS2 || Fatty acid desaturase 2 || Hs.388164 || 225123	1	0.222	0.4277	0.3208	0.702	0.6823	0.5506	-0.3624	-0.3524	-0.5712	-0.1824	0.232	0.04979	0.372	-0.0633	0.5223	-1.763	0.5263	-0.01167	-0.4833	0.06457	-0.1577	-0.3491	-0.9969	0.1731	-0.9933	-1.093	-0.6377	-0.7012	-0.718	-1.454	-0.888	-0.6255	-1.753	-0.3587	-1.457	-0.007653	-0.5464	-0.6254	0.4867	-0.908	-0.7687	1.056	-0.698	-0.968	-0.6133	-0.1433	0.932
IMAGE:825659	DNAJB11 || **DnaJ (Hsp40) homolog, subfamily B, member 11 || Hs.317192 || 311980	1	0.2276	0.007614	0.2976	0.3376	0.2705	-0.3024	0.06199	1.002	-0.3443	-0.108	-0.2324	-0.1743	0.007614	-0.02041	-0.5295	-0.7504	0.1776	-0.1751	0.2196	0.4405	0.0305	-0.1489	-0.8481	-0.7681	-0.3904	-0.2704	-0.5795	-0.4743	-0.4524	0.05996	-0.5424	-1.322	0.1396	-0.8651	-1.138	-0.2795	-0.538	-0.1889	-0.9804	-0.6124	-0.2951	-0.2	-0.3824	-0.6124	-0.7704	-0.8004	-0.3624
IMAGE:809557	MCM3 || MCM3 minichromosome maintenance deficient 3 (S. cerevisiae) || Hs.179565 || 113747	1	0.5501	0.3901	0.6101	0.5701	0.3273	0.4001	0.5374	0.7774	-0.3315	0.2674	-0.4099	0.2085	0.3901	-0.4394	-0.2627	0.1906	0.4301	-0.05772	0.2306	-0.002721	0.1473	-0.5065	-0.2719	-0.2419	-0.1194	-1.079	-0.05272	-0.4015	-0.3099	0.3798	-0.1399	-0.5199	0.6306	-0.5377	-0.4019	-0.04272	0.1274	-0.2665	0.07057	0.1301	-1.548	1.02	0.7401	-0.3499	-0.8194	-0.8094	-0.5599
IMAGE:782259	MLF1IP || MLF1 interacting protein || Hs.38178 || 101617	1	0.7655	0.3955	0.7355	0.8855	0.3519	0.6255	0.04884	0.7888	0.1032	1.039	-0.1545	0.7632	0.8655	-0.5441	-2.128	-0.4641	0.7355	-1.736	-0.2141	0.1119	-0.01806	0.5282	-0.04768	-0.7857	-0.4841	-0.5741	-1.178	-0.6968	0.5355	1.609	0.5255	-0.5745	0.3659	-0.8256	-0.5077	0.4419	0.3488	-1.382	0.8159	0.3355	0.2944	0.1494	0.7255	-1.194	-0.6741	-0.7941	-1.204
IMAGE:2325609	MCM7 || MCM7 minichromosome maintenance deficient 7 (S. cerevisiae) || Hs.438720 || 313311	1	0.472	1.052	1.592	0.772	-0.3808	0.402	-0.2733	0.1167	0.153	0.3367	-0.358	-0.08702	0.03204	0.1117	-0.6708	-2.208	1.012	0.3488	-0.4083	0.04318	0.2192	-0.5149	-0.1469	-0.4469	-0.5083	-0.06832	0.01918	-0.267	-0.628	-0.1909	-0.388	-0.938	1.092	-0.08119	-0.3869	-0.2608	-0.2433	-0.9349	-0.2283	-0.07796	-0.7612	1.089	0.552	-0.02796	0.3817	0.5317	-0.598
IMAGE:448036	BM039 || Uncharacterized bone marrow protein BM039 || Hs.283532 || 222224	1	1.269	0.9189	-0.1511	0.1089	-0.2714	0.3489	0.8107	2.541	-0.5639	0.6007	-0.5911	-0.08393	0.09893	-0.4644	0.07857	-1.674	0.06893	-0.7327	-0.5144	0.4786	-0.7314	0.8923	-0.08938	-0.2294	-0.2444	0.4756	0.2486	-0.6239	0.06893	0.7215	0.1489	-0.7011	-0.2044	-0.4627	-1.159	-0.8514	0.2207	-1.168	0.1956	0.2789	-0.1527	0.8715	-0.4211	-0.9911	-0.9344	-0.1144	-1.571
IMAGE:731136	RBM14 || RNA binding motif protein 14 || Hs.11170 || 105640	1	-0.5541	0.3559	0.3146	0.7509	0.1262	0.6442	0.04017	0.1002	0.3158	0.9102	-0.2841	-0.1642	-0.3841	0.8716	1.426	-1.058	0.1542	0.335	0.02155	-0.3038	-0.8338	-0.4258	-0.1389	-0.05889	-0.4184	-1.458	-0.7538	-0.3642	-0.3319	-0.9446	-0.6427	-1.344	0.08155	-0.745	0.07111	-0.1638	-0.2598	-0.6458	-0.8884	-1.124	-1.095	0.9911	0.005893	-0.3641	-0.4884	-0.5384	0.5246
IMAGE:949938	CST3 || Cystatin C (amyloid angiopathy and cerebral hemorrhage) || Hs.304682 || 106479	1	0.3186	0.2186	-0.6664	0.4586	0.3004	-0.02136	-0.6999	0.3801	0.01935	-0.1099	0.6686	0.6293	0.08864	-0.1074	-0.06961	-1.277	-0.02136	-1.206	-0.7274	-0.3196	0.2804	-0.1202	-0.2942	0.1958	-0.6974	-1.207	-0.1596	-0.9007	-0.8114	-0.8697	-0.7714	-1.361	-0.1174	-0.6765	-1.324	-0.4396	-1.64	-1.28	-0.5574	-0.8414	-0.1365	0.2603	-0.5214	-0.6414	-0.4974	-0.2274	-0.2914
IMAGE:263013	PLOD2 || Procollagen-lysine, 2-oxoglutarate 5-dioxygenase (lysine hydroxylase) 2 || Hs.41270 || 99834	1	-1.162	-0.5124	-1.502	-1.852	-0.7172	-0.2324	0.3119	0.4319	-0.7249	0.2819	-0.8024	-0.3849	-1.602	-0.5214	-1.447	-1.351	1.848	0.4959	0.3486	0.0628	0.3528	-1.555	-0.6902	-0.4502	-0.07139	0.1086	-0.8872	-0.8049	1.168	-0.2353	-1.112	-0.7524	0.3886	-0.9541	-1.08	-0.6672	0.2819	0.2847	0.6686	0.6076	-0.06407	-0.8453	-0.2124	-0.6224	-0.3414	-0.6914	-1.362
IMAGE:230376	BF || B-factor, properdin || Hs.69771 || 116311	1	0.885	0.265	0.455	0.505	-0.1091	0.885	0.5623	2.032	-0.02595	1.982	0.365	-0.116	0.285	-0.3273	0.4509	-3.937	-0.08504	-0.3148	0.02266	0.1209	0.01092	0.0628	0.2152	-0.4748	0.6827	0.4127	0.08092	-0.586	0.445	0.1771	-0.775	-1.115	-0.3173	-0.4348	-0.5448	0.5509	-0.1277	-1.887	0.1327	0.585	0.08516	-0.4129	-0.335	-1.325	-0.5873	-0.4173	-0.925
IMAGE:771142	C1RL || Complement component 1, r subcomponent-like || Hs.415792 || 110891	1	-0.06904	0.111	0.331	-0.08904	-0.06673	0.691	0.4412	1.561	0.1208	0.4212	0.161	-0.1392	0.331	0.2017	-0.1167	-1.658	0.791	-0.3504	-0.1183	-0.7067	0.6533	-0.2442	0.1967	-0.08332	-0.8083	0.1517	-0.6867	-0.3992	0.281	-0.5843	-0.559	-0.969	-0.09831	-0.2604	-0.7633	-0.08673	-0.05885	-0.7242	-0.4683	-0.169	-0.03136	0.6857	-0.229	-0.479	-0.5583	-0.3483	0.161
IMAGE:85634	C1S || Complement component 1, s subcomponent || Hs.458355 || 115931	1	1.134	0.2942	0.5442	-0.3058	0.09241	0.3242	0.09722	1.757	-0.4451	0.5672	0.3042	0.3049	-0.3258	-0.4666	0.1124	-2.217	1.884	-1.028	-0.7366	-0.5076	1.152	-0.3376	-0.096	-0.286	-0.4766	-0.6766	-0.4076	-1.235	0.04418	0.6579	-1.206	-1.846	-1.007	-0.9276	-1.676	-1.068	-1.463	-0.9176	-0.5066	-0.03582	0.07241	-1.252	-0.9158	-1.166	-1.107	-0.8566	-1.086
IMAGE:377346	C1S || Complement component 1, s subcomponent || Hs.458355 || 100666	1	0.5091	-0.2909	0.3991	-0.7709	-0.6196	0.4091	-0.08643	2.844	-0.01085	1.124	0.7791	0.3192	-0.4009	-0.6356	-0.1496	-4.016	2.179	-2.019	-1.056	-0.2796	2.74	-0.3733	0.1039	0.03392	-0.7156	-1.006	-1.18	-1.691	1.309	0.6741	-1.241	-1.961	-0.4556	-0.4692	-2.696	-1.24	-1.196	-1.183	-0.7556	0.5191	0.5608	-1.776	-0.8909	-1.421	-1.686	-0.9556	-1.641
IMAGE:840708	|| **Transcribed locus, weakly similar to NP_079012.2 gasdermin domain containing 1 [Homo sapiens] || Hs.535958 || 102185	1	1.548	0.5481	-0.2019	-0.5119	-0.6708	0.2781	-0.06992	0.7401	-0.05371	0.09008	-0.03186	-0.08371	-0.2619	-0.3757	-0.1608	-1.326	1.858	-0.4895	-0.07565	1.399	2.059	-0.127	1.442	0.9718	-0.2657	2.004	0.8792	-0.3737	0.4581	1.626	-1.602	-0.1019	0.8043	-0.7195	-0.9482	0.5692	-0.6799	-1.457	0.2843	0.02814	0.7605	-1.614	-0.02186	-0.4119	-1.176	-2.096	-1.262
IMAGE:346860	SOD2 || Superoxide dismutase 2, mitochondrial || Hs.384944 || 309173	1	1.202	0.6219	-0.5781	-0.4681	-0.7977	0.6719	0.3205	1.16	-0.3023	-0.3195	0.07186	-0.5723	-0.4981	-0.1287	-0.3377	-1.869	1.872	-0.6277	-0.1687	1.272	2.022	-0.1102	1.175	0.6854	-0.8887	1.221	0.6023	-0.8623	-0.08814	1.024	-1.778	0.001862	0.6113	-0.7877	-0.6946	0.3923	-0.9395	-1.75	-0.2687	-0.4081	0.3323	-1.246	0.4019	-0.5981	-1.249	-2.319	-1.348
IMAGE:78148	SOD2 || Superoxide dismutase 2, mitochondrial || Hs.384944 || 98697	1	2.21	0.7205	-0.2295	-0.5095	-0.5691	0.4605	0.4914	1.143	-0.5771	-0.5386	-0.3695	-0.3471	-0.3295	0.1168	-0.1791	-1.363	1.75	-0.2029	-0.03317	1.061	2.761	-0.03789	1.16	0.7701	-0.4532	1.677	0.5009	-1.247	-0.4295	4.121	-1.31	-0.7395	0.8568	-0.5529	-0.5999	0.1809	-0.7286	-2.848	-0.1932	-0.3695	0.5671	-0.1335	0.1505	-0.3695	-0.9832	-2.423	-1.23
IMAGE:813499	SSSCA1 || Sjogrenps syndrome/scleroderma autoantigen 1 || Hs.534421 || 110344	1	0.08081	-0.2192	-0.5392	-0.3892	-0.3086	0.3008	0.2507	0.3269	-0.2296	0.1219	-0.3592	-0.07964	0.2408	0.02573	-0.0986	-4.364	0.2708	-0.5155	0.9257	-0.1586	-0.2886	-0.9262	0.1811	-0.1289	-0.3543	0.09573	-0.4486	-0.7996	0.9308	0.4305	-0.4692	0.9708	0.6257	-0.4455	-0.4889	-0.5086	-0.1881	-0.9962	-0.3843	-0.05919	-0.2455	0.01055	-0.4392	-0.4492	0.2257	-0.5043	-0.6792
IMAGE:813490	CORO1C || Coronin, actin binding protein, 1C || Hs.17377 || 102427	1	0.3197	-0.1103	-0.1003	-0.5803	-0.3965	-0.4403	1.104	1.184	-0.0388	1.294	-0.1303	-0.3088	0.1697	0.1403	-0.1865	-3.15	0.0997	-0.3546	0.9003	0.1435	-0.1365	-0.02213	0.1701	-0.2199	-0.4397	0.08027	-0.4965	-0.5988	0.7997	0.8688	-0.6403	1.03	0.5103	-0.3346	-0.4699	-0.1765	0.9836	0.03787	-0.7297	-0.0003048	-0.1546	-0.06121	-0.3103	-0.3503	0.01027	-0.5297	-0.9803
IMAGE:486175	SLC16A1 || Solute carrier family 16 (monocarboxylic acid transporters), member 1 || Hs.75231 || 113531	1	0.8129	0.07286	-0.1971	-0.7771	-0.2073	0.4829	0.3104	0.5004	-0.78	-0.2896	-1.017	-0.18	-1.307	-1.672	-0.8473	-0.4021	1.923	-1.129	-0.1621	0.9827	0.9327	-0.5004	-1.145	-0.03484	0.4979	1.368	-0.6673	-0.38	1.413	0.2926	0.09286	1.573	1.808	0.4508	0.2152	-0.8473	0.9014	-0.3904	0.9679	-0.1371	0.2208	0.7326	-2.587	0.3629	-0.6721	-1.282	-1.107
IMAGE:195813	C1orf33 || Chromosome 1 open reading frame 33 || Hs.463797 || 107262	1	-0.161	0.589	-0.661	-1.111	-0.3704	-0.321	0.695	-0.01609	-0.07394	0.4039	0.719	0.6096	0.789	0.3402	-0.05044	-0.7398	-0.961	-1.545	-0.1898	-0.1604	-0.4504	0.6051	-0.2738	0.2452	0.3502	-0.1098	-0.6104	0.09523	-0.571	-0.6609	-0.791	-0.411	0.1702	0.05519	-1.394	-0.2604	-0.3061	0.05364	0.3402	0.189	-0.1448	-0.03087	0.329	0.419	0.7502	0.9702	1.229
IMAGE:340630	MAP3K8 || Mitogen-activated protein kinase kinase kinase 8 || Hs.432453 || 113841	1	-0.02383	0.3562	0.1662	0.3462	0.5451	0.6262	-0.6849	0.0151	-0.8113	0.3951	-0.3138	-0.00131	-0.08383	0.01536	-0.2049	-0.6546	0.1562	0.1945	0.1554	-0.1049	-0.01485	0.1058	0.3602	-0.4998	0.4754	-0.1946	-0.06485	-0.9113	-0.07383	-0.1543	0.2962	0.07617	0.4354	-0.1855	-0.3798	0.2151	0.1751	0.2458	-0.1146	-0.3838	-0.3655	0.6457	0.04617	-0.4838	-0.1246	0.02536	0.02617
IMAGE:503839	KIAA1295 || KIAA1295 || Hs.26204 || 101059	1	0.3816	-2.089	0.1506	-0.7594	-0.8278	0.5806	0.187	-1.233	-0.4968	0.107	-0.2394	-0.2068	-1.109	0.07349	-0.4468	-1.007	3.541	-0.2526	-0.5065	-0.4778	0.3722	-0.513	-0.6551	-0.1451	-1.047	-0.6665	-0.2258	-0.9868	-0.2194	0.6586	0.4306	0.07063	0.3535	-0.4126	-0.3851	-0.3178	1.157	1.191	-0.3205	0.1206	-0.4126	-0.6114	0.4606	0.3606	-0.3065	0.5935	-1.049
IMAGE:153541	EPHB1 || EphB1 || Hs.272311 || 99694	1	-0.7527	-0.9284	0.6573	-0.5327	-1.087	1.047	-0.5365	0.6235	-1.786	0.8635	-0.8513	-0.7561	-1.183	-1.723	0.1257	-2.753	-0.7694	0.09431	-0.9832	0.01269	0.3727	0.5081	-0.7251	-1.125	-1.983	0.3068	-1.687	-1.396	1.667	0.027	-0.9527	-0.5227	0.6968	-0.5257	-0.8551	-1.067	0.9635	0.2761	0.3368	-1.893	0.3743	-0.823	-1.253	2.927	1.797	-1.333	-0.876
IMAGE:768262	CRTAP || Cartilage associated protein || Hs.483205 || 115190	1	-0.5476	0.1024	-0.4276	-0.2176	-1.026	-0.6776	0.1329	-0.2871	-0.1373	0.4029	0.09244	-0.7673	-0.1876	-0.2277	-0.7306	0.4223	-0.5876	-1.408	-0.2477	0.5844	-0.5956	-0.08295	-0.2932	-0.04324	-0.4977	-1.088	-0.8456	-0.8773	0.1224	-0.3107	0.2124	0.4524	0.4523	-0.2784	-1.163	-0.7356	-1.847	-0.2406	-1.118	0.04244	-0.3724	0.2393	0.1124	-0.3776	-0.2077	-0.3477	0.4224
IMAGE:809588	GGH || Gamma-glutamyl hydrolase (conjugase, folylpolygammaglutamyl hydrolase) || Hs.78619 || 104849	1	0.4357	0.7457	-2.784	-0.3043	0.3189	0.09571	0.01164	-0.8084	0.2478	-0.4584	-0.2343	-0.7922	-0.07429	0.3029	-0.5911	0.05186	0.4157	-0.1505	0.9429	-0.8611	-0.2011	0.542	0.3386	-1.721	0.2829	-0.8971	-0.3911	0.1478	-1.594	-0.3738	-1.084	-1.104	0.6529	0.5995	1.259	0.4789	0.01164	-0.548	-0.4871	-0.2843	-1.101	0.7962	-0.5743	0.7757	0.1729	-1.347	-0.3343
IMAGE:221295	ID2 || Inhibitor of DNA binding 2, dominant negative helix-loop-helix protein || Hs.180919 || 318245	1	0.5942	0.3842	-0.01581	1.084	0.538	-0.1458	1.649	0.05858	0.3394	0.5386	-0.1958	-0.4706	0.1942	0.1512	-0.542	-2.719	0.5442	1.155	0.03117	-0.372	-0.352	-0.2189	0.5368	0.5368	0.01117	1.321	-0.152	-0.9506	0.8942	0.004503	1.064	-0.6058	0.7812	1.075	-0.2832	0.578	0.2086	-1.399	0.1812	-0.04581	-0.1452	-0.1055	0.7742	-0.1158	-0.7688	-0.05883	-0.5058
IMAGE:726086	TFPI2 || Tissue factor pathway inhibitor 2 || Hs.438231 || 99403	1	-2.255	-1.825	1.045	-1.265	-1.805	-2.085	0.3586	-4.311	-1.388	0.6886	-1.275	-1.688	-2.265	0.05358	-0.08516	-0.7742	-2.295	-2.992	-1.366	-0.4952	-1.595	-1.794	1.067	0.2268	0.3336	-0.7164	-2.195	-1.328	-2.635	1.302	-2.365	2.035	0.7136	-0.4316	-2.293	-0.06516	-1.201	-1.104	-0.1464	1.715	0.6234	-3.128	-0.4381	-1.535	-2.046	0.1036	-3.265
IMAGE:1636447	GNG11 || Guanine nucleotide binding protein (G protein), gamma 11 || Hs.83381 || 220964	1	-0.9446	-1.145	0.5054	0.09544	0.1792	0.8554	1.636	-1.394	-0.4798	1.116	-0.4446	-0.5898	-1.165	0.4059	-0.2508	-2.084	0.1154	-0.8915	0.2059	0.5292	0.3292	-0.8215	-0.8135	0.3965	0.6259	-0.6541	0.1492	0.1502	-1.235	0.01957	1.225	1.635	1.076	0.5085	0.4065	1.039	2.316	1.399	0.2659	0.1154	-0.4415	1.24	0.07544	0.2054	-0.02414	0.7059	0.09544
[truncated: 130 more columns]
